# Supplementary material for: Validation Study of a Value-Based Digital Health Questionnaire
Source: Int J Environ Res Public Health. 2022 Jun 8;19(12):7034. doi: 10.3390/ijerph19127034 (PMC9223286; doi:10.3390/ijerph19127034)
Supplement: Supplementary file 1 [file ijerph-19-07034-s001.zip]

Archive with 1 entries (1 files):
- ijerph-1730570-supplementary.log
