# Supplementary material for: Validation Study of a Value-Based Digital Health Questionnaire
Source: Int J Environ Res Public Health. 2022 Jun 8;19(12):7034. doi: 10.3390/ijerph19127034 (PMC9223286; doi:10.3390/ijerph19127034)
Supplement: Supplementary file 1 [file ijerph-19-07034-s001.zip › ijerph-1730570-supplementary.log]

----------------------------------------------------------------------------------------------------------------------------------------------------------------
      name:  Analyses
       log:  C:\Users\maria\OneDrive\Desktop\Freelance work\Ongoing Projects\Ehealth proyectos\SDBV\Cuestionario\analysis/log SDBV project.log
  log type:  text
 opened on:  18 May 2022, 14:04:05

. 
. *************
. * SD & SDBV *
. *************
. 
. 
. 
. * General STATA settings
. *-----------------------
.         clear 

.                 quietly set segmentsize 3g

.                 set maxvar 5000


.                 quietly set matsize 11000, permanently

.                 set more off, permanently 
(set more preference recorded)

.                 set dp period

.                 noi di "{hline}"
----------------------------------------------------------------------------------------------------------------------------------------------------------------

.                 
. 
. 
. * Open dataset
. *-------------
. 
. 
. import excel using "${data}/cuestionario_sdbv_todos_final.xls", firstrow

. 
end of do-file

. do "C:\Users\maria\AppData\Local\Temp\STD00000000.tmp"

. count
  146

. 
end of do-file

. help kmo

. estat kmo
last estimates not found
r(301);

. do "C:\Users\maria\AppData\Local\Temp\STD00000000.tmp"

. * Describe dataset
. *-----------------
. 
. d*

              storage  display     value
variable name   type   format      label      variable label
----------------------------------------------------------------------------------------------------------------------------------------------------------------
Marcatemporal   double %tc                    Marca temporal
Puntuacin       byte   %10.0g                 Puntuación
Sexo            str6   %9s                    Sexo
Edad            str7   %9s                    Edad
Organizacinal~e str71  %71s                   Organización a la que pertenece
Cargoqueocupa   str85  %85s                   Cargo que ocupa
Autovaloracin~o str11  %11s                   Autovaloración del nivel de conocimiento sobre la salud digital basada en valor
Losdirectivos~g str42  %42s                   1.  Los directivos/as de esta organización ven favorable llevar a cabo cambios en
Elliderazgoen~i str42  %42s                   2.  El liderazgo en mi organización favorece el desarrollo de la SDBV.
Lasestrategia~n str45  %45s                   3.  Las estrategias definidas en la organización están alineadas con el avance de
Losaspaciente~p str30  %30s                   4. Los/as pacientes han participado de algún modo en la elaboración de la estrat
Losastrabajad~o str33  %33s                   5.  Los/as trabajadores tienen conocimiento de las estrategias y objetivos de la
Losaspaciente~c str45  %45s                   6.  Los/as pacientes tienen conocimiento de los objetivos e iniciativas que la or
Lasunidadesor~s str56  %56s                   7.  Las unidades organizativas están estructuradas de forma predominante en base
Existenalianz~s str30  %30s                   8.  Existen alianzas con empresas y otras organizaciones públicas y privadas para
Lacapacidadde~d str30  %30s                   9.  La capacidad de aprendizaje de los/as trabajadores se considera un factor cla
Elmodelodegob~o str45  %45s                   10.  El modelo de gobernanza favorece la cultura de confianza y colaboración, pro
Seintegralavo~e str33  %33s                   11.  Se integra la voz de los agentes comunitarios (asociaciones de pacientes, te
Seidentifican~a str42  %42s                   12.  Se identifican y analizan las tecnologías e innovaciones emergentes.
Partearraigad~r str30  %30s                   13.  Parte arraigada de la cultura de esta organización es que los/as trabajadore
Sebuscansiste~o str45  %45s                   14.  Se buscan sistemáticamente oportunidades para la incorporación de la innovac
Todaslasparte~e str30  %30s                   15.  Todas las partes que componen la organización se gestionan de forma intercon
Lossistemasde~n str45  %45s                   16.  Los sistemas de información permiten la explotación y el análisis de datos c
Existensistem~c str56  %56s                   17.  Existen sistemas de información que permiten medir el coste del ciclo de ate
ExisteunaHist~a str42  %42s                   18.  Existe una Historia Clínica Electrónica integrada e interoperable desde todo
Existeninicia~c str42  %42s                   19.  Existen iniciativas de medición sistemática de resultados reportados por los
Siexisteninic~a str244 %244s                  Si existen iniciativas, descríbalas.
Existeninicia~m str45  %45s                   20. Existen iniciativas que permiten a los/as pacientes incorporar información s
AC              str232 %232s                  Si existen iniciativas, descríbalas.
AD              str30  %30s                   21.  Existen iniciativas de medición sistemática de experiencia de los/as pacient
AE              str244 %244s                  Si existen iniciativas, descríbalas.
Hayexperienci~s str30  %30s                   22.  Hay experiencias en modelos de atención no presencial.
Sihayexperien~s str244 %244s                  Si hay experiencias, descríbalas.
Hayexperienci~i str30  %30s                   23.  Hay experiencias de aplicación de Big Data orientada a mejorar los resultado
AI              str244 %244s                  Si hay experiencias, descríbalas.
Estaorganizac~o str30  %30s                   24.  Esta organización ha desarrollado experiencias de identificación del patient
Siexistenexpe~b str244 %244s                  Si existen experiencias, descríbalas.
Hayiniciativa~u str56  %56s                   25.  Hay iniciativas de ciberseguridad.
Sihayiniciati~s str169 %169s                  Si hay iniciativas, descríbalas.
Secuentaconpr~s str30  %30s                   26.  Se cuenta con profesionales formados/as en competencias digitales.
Losasprofesio~o str30  %30s                   27.  Los/as profesionales de la organización conocen los fundamentos de la sanida
Laorganizacin~a str45  %45s                   28.  La organización promueve la experimentación e innovación en temas relacionad
Todaslasparte~m str42  %42s                   29.  Todas las partes que conforman la organización (departamentos, secciones, un
Laorganizacin~t str42  %42s                   30.  La organización sigue, y está al tanto de lo que hacen otras organizaciones
Lasexperienci~m str42  %42s                   31.  Las experiencias e ideas suministradas por fuentes externas (consultores, pr
Separticipaen~s str30  %30s                   32.  Se participa en iniciativas de benchmarking de resultados en salud.
Existeuncuadr~n str30  %30s                   33.  Existe un cuadro de mando integral con indicadores de seguimiento y evaluaci
Serealizaneva~r str42  %42s                   34.  Se realizan evaluaciones periódicas de la calidad del dato.
Elaccesoyexpl~l str45  %45s                   35.  El acceso y explotación de la información relevante para una atención sanita
Enmiorganizac~i str30  %30s                   36.  En mi organización son premiadas las ideas innovadoras que funcionan.
Losrecursospr~s str42  %42s                   37.  Los recursos presupuestados son suficientes para el avance en materia de SDB
Existensistem~v str45  %45s                   38.  Existen sistemas de incentivos económicos para los/as profesionales en base
Lafinanciacin~l str39  %39s                   39.  La financiación que recibe la organización está alineada con los resultados
Sehanrealizad~a str45  %45s                   40.  Se han realizado experiencias de pago en base a los resultados en salud.
BC              str244 %244s                  Si hay experiencias, descríbalas.
BD              str56  %56s                   41.  Se han realizado experiencias de compra pública innovadora.
BE              str244 %244s                  Si hay experiencias, descríbalas.
Questrategias~n str244 %244s                  42.  ¿Qué estrategias de su organización considera que permiten impulsar aspectos
Asujuiciocule~a str244 %244s                  43.  A su juicio, ¿cuáles son las principales barreras para el avance de la SDBV
Quniveldecamb~S str14  %14s                   44. ¿Qué nivel de cambio hacia SDBV considera factible en su organización en un

. 
. * Data cleaning
. *---------------
. rename AD iniciativas_exp

. rename BD experiencias_compra

. 
. rename Losdirectivosasdeestaorg item1

. rename Elliderazgoenmiorgani item2

. rename  Lasestrategiasdefinidasen item3

. rename Losaspacienteshanparticip item4

. rename Losastrabajadorestienenco item5

. rename Losaspacientestienenconoc item6

. rename Lasunidadesorganizativases item7

. rename Existenalianzasconempresas item8

. rename Lacapacidaddeaprendizajed item9

. rename Elmodelodegobernanzafavo item10

. rename Seintegralavozdelosage item11

. rename Seidentificanyanalizanla item12

. rename Partearraigadadelacultur item13

. rename Sebuscansistemticamenteo item14

. rename Todaslaspartesquecompone item15

. rename Lossistemasdeinformacin item16

. rename Existensistemasdeinformac item17

. rename ExisteunaHistoriaClnica item18

. rename Existeniniciativasdemedic item19

. rename Existeniniciativasqueperm item20

. rename iniciativas_exp item21

. rename Hayexperienciasenmodelos item22

. rename Hayexperienciasdeaplicaci item23

. rename Estaorganizacinhadesarro item24

. rename Hayiniciativasdecibersegu item25

. rename Secuentaconprofesionales item26

. rename Losasprofesionalesdelao item27

. rename Laorganizacinpromuevela item28

. rename Todaslaspartesqueconform item29

. rename Laorganizacinsigueyest item30

. rename Lasexperienciaseideassum item31

. rename Separticipaeniniciativas item32

. rename Existeuncuadrodemandoin item33

. rename Serealizanevaluacionesper item34

. rename Elaccesoyexplotacindel item35

. rename Enmiorganizacinsonpremi item36

. rename Losrecursospresupuestados item37

. rename Existensistemasdeincentiv item38

. rename Lafinanciacinquerecibel item39

. rename Sehanrealizadoexperiencia item40

. rename experiencias_compra item41

. rename Questrategiasdesuorgan item42

. rename Asujuicioculessonla item43

. rename QuniveldecambiohaciaS item44

. 
. 
.  encode Autovaloracindelniveldecono, generate(num_autovaloracion) label(Autovaloracindelniveldecono)

. 
.  * Descriptives
.  
.  global descriptives Sexo Edad Organizacinalaquepertenece Cargoqueocupa  num_autovaloracion

.  foreach var of global descriptives{
  2.  ta `var' , m
  3.  }

      Sexo  |      Freq.     Percent        Cum.
------------+-----------------------------------
     Hombre |         84       57.53       57.53
      Mujer |         62       42.47      100.00
------------+-----------------------------------
      Total |        146      100.00

       Edad |      Freq.     Percent        Cum.
------------+-----------------------------------
            |          1        0.68        0.68
         22 |          1        0.68        1.37
         23 |          1        0.68        2.05
         25 |          1        0.68        2.74
         35 |          2        1.37        4.11
    36 años |          1        0.68        4.79
         37 |          1        0.68        5.48
         38 |          1        0.68        6.16
         39 |          2        1.37        7.53
         40 |          2        1.37        8.90
         41 |          5        3.42       12.33
         42 |          2        1.37       13.70
         45 |          4        2.74       16.44
    45 años |          1        0.68       17.12
         46 |          4        2.74       19.86
         47 |          5        3.42       23.29
         48 |          9        6.16       29.45
         49 |          5        3.42       32.88
         50 |          8        5.48       38.36
         51 |          9        6.16       44.52
         52 |         10        6.85       51.37
         53 |          4        2.74       54.11
         54 |         12        8.22       62.33
         55 |          7        4.79       67.12
         56 |          7        4.79       71.92
         57 |          6        4.11       76.03
         58 |          3        2.05       78.08
         59 |          6        4.11       82.19
         60 |          3        2.05       84.25
         61 |          5        3.42       87.67
         62 |          4        2.74       90.41
    62 años |          1        0.68       91.10
         63 |          5        3.42       94.52
         64 |          3        2.05       96.58
         65 |          4        2.74       99.32
         66 |          1        0.68      100.00
------------+-----------------------------------
      Total |        146      100.00

        Organización a la que pertenece |      Freq.     Percent        Cum.
----------------------------------------+-----------------------------------
   Agencia de Salud Pública de Cataluña |          1        0.68        0.68
            Agencia valenciana de Salud |          1        0.68        1.37
Agència de Qualitat i Avaluació Sanitàr |          1        0.68        2.05
                    Anagnor Consultores |          1        0.68        2.74
         Clínica Universidad de Navarra |          1        0.68        3.42
      Clúster Risaralda Comfort Health  |          1        0.68        4.11
                  Comfamiliar Risaralda |          1        0.68        4.79
   Consejería de Salud y Familias. J.A. |          1        0.68        5.48
                 Consejería de Sandidad |          1        0.68        6.16
                  Consejería de Sanidad |          1        0.68        6.85
                    Consellería Sanitat |          1        0.68        7.53
Consellería de Sanitat y Salud Universa |          1        0.68        8.22
Consorcio Hospital General Universitari |          1        0.68        8.90
                         Costaisa Group |          1        0.68        9.59
         Departamento de Salud de Denia |          1        0.68       10.27
                 Departamento de Sanida |          1        0.68       10.96
Departamento de Sanidad. Gobierno de Ar |          1        0.68       11.64
                               Distrito |          1        0.68       12.33
Distrito Sanitario Granada-Metropolitan |          1        0.68       13.01
                        Dpto de Sanidad |          1        0.68       13.70
                                   EASP |          3        2.05       15.75
                             Empresario |          1        0.68       16.44
                 Fundación Jiménez Díaz |          1        0.68       17.12
                     Fundación Lovexair |          1        0.68       17.81
                  Fundación Onkologikoa |          1        0.68       18.49
             Fundación San Juan de Dios |          2        1.37       19.86
             HOSPITAL LA FE DE VALENCIA |          1        0.68       20.55
                                  Hiris |          1        0.68       21.23
                               Hospital |          2        1.37       22.60
                              Hospital  |          1        0.68       23.29
                 Hospital 12 de Octubre |          1        0.68       23.97
         Hospital Clínico Univ valencia |          1        0.68       24.66
               Hospital Juaneda Miramar |          1        0.68       25.34
            Hospital Regional de Málaga |          1        0.68       26.03
 Hospital Sant Joan de Deu de Barcelona |          1        0.68       26.71
 Hospital Sant Joan de Déu de Barcelona |          1        0.68       27.40
            Hospital Santa Maria Lleida |          1        0.68       28.08
Hospital U Dr Peset. Conselleria de San |          1        0.68       28.77
         Hospital U y P La Fe, Valencia |          1        0.68       29.45
        Hospital Universitari Bellvitge |          1        0.68       30.14
                 Hospital Universitario |          2        1.37       31.51
Hospital Universitario (Consellería San |          1        0.68       32.19
   Hospital Universitario 12 de Octubre |          1        0.68       32.88
   Hospital Universitario Infanta Elena |          1        0.68       33.56
     Hospital Universitario Son Espases |          1        0.68       34.25
     Hospital Universitario de Móstoles |          1        0.68       34.93
                    Hospital de Sabdell |          1        0.68       35.62
                   Hospital de Torrejón |          1        0.68       36.30
                       Hospital del Mar |          2        1.37       37.67
         Hospital principe de Asturias  |          1        0.68       38.36
Hospital universitario Sant Joan de Reu |          1        0.68       39.04
            INSTITUT CATALÀ DE LA SALUT |          1        0.68       39.73
                           Iakan Health |          1        0.68       40.41
                                 IdISBa |          1        0.68       41.10
            Institut Català de la Salut |          1        0.68       41.78
Institut Català de la Salut. Hº Univers |          1        0.68       42.47
                   Instituto Kronikgune |          1        0.68       43.15
          Instituto de Salud Carlos III |          1        0.68       43.84
Marina Salud - Departamento Salud Denia |          1        0.68       44.52
                      Medtronic Ibérica |          1        0.68       45.21
              Ministerio del interior.  |          1        0.68       45.89
                              OSI Araba |          1        0.68       46.58
                  OSI Araba. Osakidetza |          1        0.68       47.26
                     OSI BILBAO BASURTO |          1        0.68       47.95
                     OSI Bilbao-Basurto |          1        0.68       48.63
OSI EZKERRALDEA ENKARTERRI CRUCES (OSAK |          1        0.68       49.32
                         OSI TOLOSALDEA |          2        1.37       50.68
    Orden Hospitalaria San Juan de Dios |          1        0.68       51.37
Orden Hospitalaria de San Juan de Dios  |          1        0.68       52.05
                             Osakidetza |          5        3.42       55.48
         Parc Sanitari Sant Joan de Déu |          1        0.68       56.16
                      Parc de Salut Mar |          1        0.68       56.85
         Parc de salut mar de barcelona |          1        0.68       57.53
                                 Pfizer |          1        0.68       58.22
           Plataforma Digital Digimevo  |          1        0.68       58.90
                            RIOJA SALUD |          1        0.68       59.59
    Red Salud Mental bizkaia-osakidetza |          1        0.68       60.27
                                  SACYL |          3        2.05       62.33
                                    SAS |          7        4.79       67.12
                                 SERGAS |          2        1.37       68.49
                                 SERMAS |          3        2.05       70.55
              SERVICIO ANDALUZ DE SALUD |          3        2.05       72.60
SERVICIO MURCIANO DE SALUD. AREA V ALTI |          1        0.68       73.29
          SERVICIO VALENCIANMO DE SALUD |          1        0.68       73.97
                                    SES |          1        0.68       74.66
                                 SESCAM |          2        1.37       76.03
                                  SESPA |          1        0.68       76.71
                                  Sacyl |          1        0.68       77.40
                                Saluta  |          1        0.68       78.08
                                Sandoz  |          1        0.68       78.77
                                    Sas |          1        0.68       79.45
              Servicio Andaluz de Salud |          5        3.42       82.88
Servicio Andaluz de Salud - H.U.Virgen  |          1        0.68       83.56
             Servicio Aragonés De Salud |          1        0.68       84.25
           Servicio Canario de la Salud |          1        0.68       84.93
             Servicio Cántabro de Salud |          3        2.05       86.99
             Servicio Murciano de Salud |          3        2.05       89.04
                 Servicio Navarro Salud |          1        0.68       89.73
              Servicio Navarro de Salud |          1        0.68       90.41
  Servicio Navarro de Salud-Osasunbidea |          1        0.68       91.10
                                 Sescam |          2        1.37       92.47
                                    Sms |          1        0.68       93.15
consejería de salud, junta andalucía/ p |          1        0.68       93.84
                conselleria de Sanidad  |          1        0.68       94.52
                                  farma |          1        0.68       95.21
        hospital universitario canarias |          1        0.68       95.89
            menntun / mQS / menntun h+t |          1        0.68       96.58
                        sanidad publica |          1        0.68       97.26
                                    sas |          1        0.68       97.95
                                 sermas |          1        0.68       98.63
                 servicio andaluz salud |          1        0.68       99.32
                                 sescam |          1        0.68      100.00
----------------------------------------+-----------------------------------
                                  Total |        146      100.00

                        Cargo que ocupa |      Freq.     Percent        Cum.
----------------------------------------+-----------------------------------
             ASESOR DE PROCESOS MEDICOS |          1        0.68        0.68
         Adjunto a la Dirección Mèdica  |          1        0.68        1.37
           Adjunto a la Dirección de SM |          1        0.68        2.05
               Apoyo a Centros de salud |          1        0.68        2.74
Asesor técnico Subdirección de Cuidados |          1        0.68        3.42
                                    CCO |          1        0.68        4.11
                                    CEO |          1        0.68        4.79
                          CEO & Founder |          1        0.68        5.48
                                    CMO |          1        0.68        6.16
                     COORDIANDOR MEDICO |          1        0.68        6.85
                               Calidad  |          1        0.68        7.53
Coordinador Gestión Clínica y Economía  |          1        0.68        8.22
       Coordinador clínico de urgencias |          1        0.68        8.90
                 Coordinadora U Calidad |          1        0.68        9.59
Coordinadora de Calidad (en funciones)  |          1        0.68       10.27
              Coordinadora de proyectos |          2        1.37       11.64
          DIRECCCION AREA PLANIFICACION |          1        0.68       12.33
                       DIRECCION MEDICA |          1        0.68       13.01
DIRECTOR ASISTENCIAL AREA SANITARIA DE  |          1        0.68       13.70
     DIRECTOR DE DESARROLLO PROFESIONAL |          1        0.68       14.38
       DIRECTOR DE INNOVACIÓN SANITARIA |          1        0.68       15.07
                DIRECTORA DE ENFERMERIA |          1        0.68       15.75
                      DIRECTORA GERENTE |          1        0.68       16.44
    Delegado hospitalario Inmunologías  |          1        0.68       17.12
      Direccion de asistencia sanitaria |          1        0.68       17.81
         Dirección Centro Universitario |          1        0.68       18.49
                     Dirección Gerencia |          1        0.68       19.18
                       Dirección Médica |          1        0.68       19.86
                  Dirección de personas |          1        0.68       20.55
                     Directivo Hospital |          1        0.68       21.23
                               Director |          2        1.37       22.60
          Director Asistencial y Médico |          1        0.68       23.29
                      Director Econòmic |          1        0.68       23.97
                       Director General |          1        0.68       24.66
      Director General de Planificación |          1        0.68       25.34
Director General de Sistemas de Informa |          1        0.68       26.03
                       Director Gerente |          2        1.37       27.40
    Director Gerente Atención Integrada |          1        0.68       28.08
             Director Gerente Hospital  |          1        0.68       28.77
Director Innovación y Transformación Di |          1        0.68       29.45
   Director Integrated Health Solutions |          1        0.68       30.14
                        Director Médico |          3        2.05       32.19
      Director Médico Atención Primaria |          1        0.68       32.88
          Director científico y gerente |          1        0.68       33.56
         Director de Control de Gestión |          1        0.68       34.25
                Director de Enfermería  |          1        0.68       34.93
              Director de Planificación |          1        0.68       35.62
     Director de Transformación Digital |          1        0.68       36.30
               Director de departamento |          1        0.68       36.99
                     Director de saluid |          1        0.68       37.67
                       Director-Gerente |          1        0.68       38.36
                   Directora Ejecutiva  |          1        0.68       39.04
Directora General de Infraestructuras y |          1        0.68       39.73
                     Directora Gerente  |          1        0.68       40.41
            Directora Gestíón Económica |          1        0.68       41.10
  Directora de RRHH, Comunicación y RSC |          1        0.68       41.78
Directora de contratación basada en val |          1        0.68       42.47
        Directora de dpto investigación |          1        0.68       43.15
                   Directora económica  |          1        0.68       43.84
                             ESTUDIANTE |          1        0.68       44.52
                              Enfermera |          1        0.68       45.21
                             Estudiante |          1        0.68       45.89
Facultativo Especialista de Área Bioquí |          1        0.68       46.58
       Facultativo especialista de área |          1        0.68       47.26
Facultativo especialista. Coordinador a |          1        0.68       47.95
                         Fundador y CEO |          1        0.68       48.63
                                GERENTE |          1        0.68       49.32
                                Gerente |          3        2.05       51.37
Gerente Adjujta de Procesos Asisteciale |          1        0.68       52.05
Gerente del Complejo Hospitalario de Na |          1        0.68       52.74
                       JEFE DE SERVICIO |          1        0.68       53.42
  JEFE DE SERVICIO DE GESTIÓN ECONÓMICA |          1        0.68       54.11
                          JEFE SERVICIO |          1        0.68       54.79
                        Jefa de Sección |          1        0.68       55.48
                       Jefa de Servicio |          1        0.68       56.16
Jefa de Servicio de Estrategias de Salu |          1        0.68       56.85
Jefa de Servicio de Estrategias de salu |          1        0.68       57.53
                       Jefa de servicio |          1        0.68       58.22
                      Jefa de servicio  |          1        0.68       58.90
Jefe Sección Endocrinología y Nutrición |          1        0.68       59.59
                          Jefe Servicio |          1        0.68       60.27
  Jefe Servicio Calidad y Planificación |          1        0.68       60.96
            Jefe asociado de neumología |          1        0.68       61.64
                        Jefe de Sección |          3        2.05       63.70
                       Jefe de Sección  |          1        0.68       64.38
Jefe de Sección de Evaluación de la Cal |          1        0.68       65.07
                       Jefe de Servicio |          6        4.11       69.18
Jefe de Servicio Hospitalización a Domi |          1        0.68       69.86
Jefe de Servicio de Calidad, Investigac |          1        0.68       70.55
        Jefe de Servicio de Innovación  |          1        0.68       71.23
                       Jefe de servicio |          2        1.37       72.60
       Jefev de Sección de Reumatología |          1        0.68       73.29
          Medico de familia comunitaria |          1        0.68       73.97
                                Médico  |          1        0.68       74.66
                     Médico de familia  |          1        0.68       75.34
                      Médico internista |          1        0.68       76.03
                                Ninguno |          1        0.68       76.71
                  Profesor Jefe de Área |          1        0.68       77.40
                     Psiquiatra adjunto |          1        0.68       78.08
RESPONSABLE PLANIFICACIÓN EVALUACIÓN AS |          1        0.68       78.77
              Relaciones Insitucionales |          1        0.68       79.45
Responsable Control de Gestión y Contab |          1        0.68       80.14
                 Responsable Innovación |          1        0.68       80.82
              Responsable de Innovación |          1        0.68       81.51
    Responsable de Registros Sanitarios |          1        0.68       82.19
Responsable funcional Historia clínica  |          1        0.68       82.88
    SUBD. GESTIÓN ECONÓMICA Y LOGÍSTICA |          1        0.68       83.56
   SUBDIRECTORA DE INNOVACION Y CALIDAD |          1        0.68       84.25
Subdireccion general de formación, sele |          1        0.68       84.93
  Subdirección Económico Administrativa |          1        0.68       85.62
                            Subdirector |          1        0.68       86.30
       Subdirector de Atención Primaria |          1        0.68       86.99
              Subdirector de Enfermeria |          1        0.68       87.67
                    Subdirector médico  |          1        0.68       88.36
             Supervisora de enfermería  |          1        0.68       89.04
                      Tecnico enfermera |          1        0.68       89.73
                       TÈCNICA ANALISTA |          1        0.68       90.41
Técnico Formación y Desarrollo Profesio |          1        0.68       91.10
                        Técnico Gestión |          1        0.68       91.78
        Técnico función administrativa  |          1        0.68       92.47
                                     XX |          1        0.68       93.15
                     directora- gerente |          1        0.68       93.84
                                gerente |          1        0.68       94.52
         jefe de servicio de neumologia |          1        0.68       95.21
                  jefe de servicio rrhh |          1        0.68       95.89
                         jefe de unidad |          1        0.68       96.58
                          jefe servicio |          1        0.68       97.26
medico de familia de atención primaria  |          1        0.68       97.95
                                 médico |          1        0.68       98.63
         responsable government affairs |          1        0.68       99.32
subdirector asistencial Unidad Territor |          1        0.68      100.00
----------------------------------------+-----------------------------------
                                  Total |        146      100.00

Autovalorac |
    ión del |
   nivel de |
conocimient |
 o sobre la |
      salud |
    digital |
  basada en |
     valor  |      Freq.     Percent        Cum.
------------+-----------------------------------
       Alto |         33       22.60       22.60
       Bajo |         30       20.55       43.15
Bajo, Medio |          3        2.05       45.21
      Medio |         68       46.58       91.78
   Muy Alto |          4        2.74       94.52
    Ninguno |          8        5.48      100.00
------------+-----------------------------------
      Total |        146      100.00

.  replace Edad = "36" if Edad == "36 años"
(1 real change made)

.  replace Edad = "45" if Edad == "45 años"
(1 real change made)

.  replace Edad = "62" if Edad == "62 años"
(1 real change made)

.   destring Edad, generate(Edad_num) 
Edad has all characters numeric; Edad_num generated as byte
(1 missing value generated)

.  ta Edad_num, m

       Edad |      Freq.     Percent        Cum.
------------+-----------------------------------
         22 |          1        0.68        0.68
         23 |          1        0.68        1.37
         25 |          1        0.68        2.05
         35 |          2        1.37        3.42
         36 |          1        0.68        4.11
         37 |          1        0.68        4.79
         38 |          1        0.68        5.48
         39 |          2        1.37        6.85
         40 |          2        1.37        8.22
         41 |          5        3.42       11.64
         42 |          2        1.37       13.01
         45 |          5        3.42       16.44
         46 |          4        2.74       19.18
         47 |          5        3.42       22.60
         48 |          9        6.16       28.77
         49 |          5        3.42       32.19
         50 |          8        5.48       37.67
         51 |          9        6.16       43.84
         52 |         10        6.85       50.68
         53 |          4        2.74       53.42
         54 |         12        8.22       61.64
         55 |          7        4.79       66.44
         56 |          7        4.79       71.23
         57 |          6        4.11       75.34
         58 |          3        2.05       77.40
         59 |          6        4.11       81.51
         60 |          3        2.05       83.56
         61 |          5        3.42       86.99
         62 |          5        3.42       90.41
         63 |          5        3.42       93.84
         64 |          3        2.05       95.89
         65 |          4        2.74       98.63
         66 |          1        0.68       99.32
          . |          1        0.68      100.00
------------+-----------------------------------
      Total |        146      100.00

. 
.  
.  * Descriptive items
.   global items item1 item2 item3 item4 item5 item6 item7 item8 item9 item10 item11 item12 ///
>   item13 item14 item15 item16 item17 item18 item19 item20 item21 item22 item23 item24 ///
>   item25 item26 item27 item28 item29 item30 item31 item32 item33 item34 item35 item36 ///
>   item37 item38 item39 item40 item41

.  foreach var of global items{
  2.  ta `var' , m
  3.  }

           1.   Los directivos/as de esta |
    organización ven favorable llevar a |
                        cabo cambios en |      Freq.     Percent        Cum.
----------------------------------------+-----------------------------------
                             De acuerdo |         63       43.15       43.15
                          En desacuerdo |         18       12.33       55.48
         Ni de acuerdo ni en desacuerdo |         16       10.96       66.44
Ni de acuerdo ni en desacuerdo, De acue |          2        1.37       67.81
                  Totalmente de acuerdo |         43       29.45       97.26
               Totalmente en desacuerdo |          4        2.74      100.00
----------------------------------------+-----------------------------------
                                  Total |        146      100.00

 2.     El liderazgo en mi organización |
     favorece el desarrollo de la SDBV. |      Freq.     Percent        Cum.
----------------------------------------+-----------------------------------
                             De acuerdo |         61       41.78       41.78
                          En desacuerdo |         18       12.33       54.11
              En desacuerdo, De acuerdo |          2        1.37       55.48
         Ni de acuerdo ni en desacuerdo |         31       21.23       76.71
Ni de acuerdo ni en desacuerdo, De acue |          1        0.68       77.40
                  Totalmente de acuerdo |         26       17.81       95.21
               Totalmente en desacuerdo |          7        4.79      100.00
----------------------------------------+-----------------------------------
                                  Total |        146      100.00

     3. Las estrategias definidas en la |
    organización están alineadas con el |
                              avance de |      Freq.     Percent        Cum.
----------------------------------------+-----------------------------------
                             De acuerdo |         55       37.67       37.67
                          En desacuerdo |         25       17.12       54.79
En desacuerdo, Ni de acuerdo ni en desa |          1        0.68       55.48
         Ni de acuerdo ni en desacuerdo |         38       26.03       81.51
                  Totalmente de acuerdo |         22       15.07       96.58
               Totalmente en desacuerdo |          5        3.42      100.00
----------------------------------------+-----------------------------------
                                  Total |        146      100.00

       4. Los/as pacientes han |
  participado de algún modo en |
   la elaboración de la estrat |      Freq.     Percent        Cum.
-------------------------------+-----------------------------------
                    De acuerdo |         30       20.55       20.55
                 En desacuerdo |         56       38.36       58.90
Ni de acuerdo ni en desacuerdo |         37       25.34       84.25
         Totalmente de acuerdo |          4        2.74       86.99
      Totalmente en desacuerdo |         19       13.01      100.00
-------------------------------+-----------------------------------
                         Total |        146      100.00

    5.  Los/as trabajadores tienen |
conocimiento de las estrategias y |
                 objetivos de la  |      Freq.     Percent        Cum.
----------------------------------+-----------------------------------
                       De acuerdo |         30       20.55       20.55
De acuerdo, Totalmente de acuerdo |          1        0.68       21.23
                    En desacuerdo |         49       33.56       54.79
   Ni de acuerdo ni en desacuerdo |         43       29.45       84.25
            Totalmente de acuerdo |          7        4.79       89.04
         Totalmente en desacuerdo |         16       10.96      100.00
----------------------------------+-----------------------------------
                            Total |        146      100.00

6.      Los/as pacientes tienen conocimiento |
  de los objetivos e iniciativas que la |
                                     or |      Freq.     Percent        Cum.
----------------------------------------+-----------------------------------
                             De acuerdo |         17       11.64       11.64
                          En desacuerdo |         62       42.47       54.11
En desacuerdo, Ni de acuerdo ni en desa |          1        0.68       54.79
         Ni de acuerdo ni en desacuerdo |         36       24.66       79.45
                  Totalmente de acuerdo |          3        2.05       81.51
               Totalmente en desacuerdo |         27       18.49      100.00
----------------------------------------+-----------------------------------
                                  Total |        146      100.00

    7.  Las unidades organizativas están |
 estructuradas de forma predominante en |
                                  base  |      Freq.     Percent        Cum.
----------------------------------------+-----------------------------------
                             De acuerdo |         48       32.88       32.88
                          En desacuerdo |         41       28.08       60.96
En desacuerdo, Ni de acuerdo ni en desa |          1        0.68       61.64
         Ni de acuerdo ni en desacuerdo |         34       23.29       84.93
                  Totalmente de acuerdo |          7        4.79       89.73
               Totalmente en desacuerdo |         13        8.90       98.63
Totalmente en desacuerdo, Ni de acuerdo |          1        0.68       99.32
Totalmente en desacuerdo, Totalmente de |          1        0.68      100.00
----------------------------------------+-----------------------------------
                                  Total |        146      100.00

       8.       Existen alianzas con |
              empresas y otras |
     organizaciones públicas y |
                 privadas para |      Freq.     Percent        Cum.
-------------------------------+-----------------------------------
                    De acuerdo |         71       48.63       48.63
                 En desacuerdo |         21       14.38       63.01
Ni de acuerdo ni en desacuerdo |         32       21.92       84.93
         Totalmente de acuerdo |         15       10.27       95.21
      Totalmente en desacuerdo |          7        4.79      100.00
-------------------------------+-----------------------------------
                         Total |        146      100.00

9.      La capacidad de aprendizaje |
     de los/as trabajadores se |
       considera un factor cla |      Freq.     Percent        Cum.
-------------------------------+-----------------------------------
                    De acuerdo |         59       40.41       40.41
                 En desacuerdo |         14        9.59       50.00
Ni de acuerdo ni en desacuerdo |         20       13.70       63.70
         Totalmente de acuerdo |         46       31.51       95.21
      Totalmente en desacuerdo |          7        4.79      100.00
-------------------------------+-----------------------------------
                         Total |        146      100.00

10.     El modelo de gobernanza favorece la |
   cultura de confianza y colaboración, |
                                    pro |      Freq.     Percent        Cum.
----------------------------------------+-----------------------------------
                             De acuerdo |         49       33.56       33.56
                          En desacuerdo |         27       18.49       52.05
En desacuerdo, Ni de acuerdo ni en desa |          1        0.68       52.74
         Ni de acuerdo ni en desacuerdo |         40       27.40       80.14
                  Totalmente de acuerdo |         21       14.38       94.52
               Totalmente en desacuerdo |          8        5.48      100.00
----------------------------------------+-----------------------------------
                                  Total |        146      100.00

     11.        Se integra la voz de los |
             agentes comunitarios |
   (asociaciones de pacientes, te |      Freq.     Percent        Cum.
----------------------------------+-----------------------------------
                       De acuerdo |         43       29.45       29.45
De acuerdo, Totalmente de acuerdo |          1        0.68       30.14
                    En desacuerdo |         46       31.51       61.64
        En desacuerdo, De acuerdo |          1        0.68       62.33
   Ni de acuerdo ni en desacuerdo |         38       26.03       88.36
            Totalmente de acuerdo |         11        7.53       95.89
         Totalmente en desacuerdo |          6        4.11      100.00
----------------------------------+-----------------------------------
                            Total |        146      100.00

      12.       Se identifican y analizan las |
tecnologías e innovaciones emergentes.  |      Freq.     Percent        Cum.
----------------------------------------+-----------------------------------
                             De acuerdo |         69       47.26       47.26
                          En desacuerdo |         15       10.27       57.53
         Ni de acuerdo ni en desacuerdo |         35       23.97       81.51
Ni de acuerdo ni en desacuerdo, De acue |          1        0.68       82.19
                  Totalmente de acuerdo |         19       13.01       95.21
               Totalmente en desacuerdo |          7        4.79      100.00
----------------------------------------+-----------------------------------
                                  Total |        146      100.00

     13.        Parte arraigada de la |
  cultura de esta organización |
     es que los/as trabajadore |      Freq.     Percent        Cum.
-------------------------------+-----------------------------------
                    De acuerdo |         54       36.99       36.99
                 En desacuerdo |         27       18.49       55.48
Ni de acuerdo ni en desacuerdo |         32       21.92       77.40
         Totalmente de acuerdo |         22       15.07       92.47
      Totalmente en desacuerdo |         11        7.53      100.00
-------------------------------+-----------------------------------
                         Total |        146      100.00

         14.    Se buscan sistemáticamente |
 oportunidades para la incorporación de |
                             la innovac |      Freq.     Percent        Cum.
----------------------------------------+-----------------------------------
                             De acuerdo |         58       39.73       39.73
                          En desacuerdo |         29       19.86       59.59
En desacuerdo, Ni de acuerdo ni en desa |          1        0.68       60.27
         Ni de acuerdo ni en desacuerdo |         30       20.55       80.82
                  Totalmente de acuerdo |         19       13.01       93.84
               Totalmente en desacuerdo |          9        6.16      100.00
----------------------------------------+-----------------------------------
                                  Total |        146      100.00

      15.       Todas las partes que |
   componen la organización se |
   gestionan de forma intercon |      Freq.     Percent        Cum.
-------------------------------+-----------------------------------
                    De acuerdo |         45       30.82       30.82
                 En desacuerdo |         46       31.51       62.33
Ni de acuerdo ni en desacuerdo |         35       23.97       86.30
         Totalmente de acuerdo |          5        3.42       89.73
      Totalmente en desacuerdo |         15       10.27      100.00
-------------------------------+-----------------------------------
                         Total |        146      100.00

        16.     Los sistemas de información |
  permiten la explotación y el análisis |
                             de datos c |      Freq.     Percent        Cum.
----------------------------------------+-----------------------------------
                             De acuerdo |         61       41.78       41.78
                          En desacuerdo |         29       19.86       61.64
En desacuerdo, Ni de acuerdo ni en desa |          1        0.68       62.33
         Ni de acuerdo ni en desacuerdo |         27       18.49       80.82
                  Totalmente de acuerdo |         18       12.33       93.15
               Totalmente en desacuerdo |         10        6.85      100.00
----------------------------------------+-----------------------------------
                                  Total |        146      100.00

17.     Existen sistemas de información que |
   permiten medir el coste del ciclo de |
                                    ate |      Freq.     Percent        Cum.
----------------------------------------+-----------------------------------
                             De acuerdo |         48       32.88       32.88
                          En desacuerdo |         38       26.03       58.90
         Ni de acuerdo ni en desacuerdo |         31       21.23       80.14
Ni de acuerdo ni en desacuerdo, De acue |          1        0.68       80.82
                  Totalmente de acuerdo |         12        8.22       89.04
               Totalmente en desacuerdo |         15       10.27       99.32
Totalmente en desacuerdo, Ni de acuerdo |          1        0.68      100.00
----------------------------------------+-----------------------------------
                                  Total |        146      100.00

        18.     Existe una Historia Clínica |
  Electrónica integrada e interoperable |
                             desde todo |      Freq.     Percent        Cum.
----------------------------------------+-----------------------------------
                             De acuerdo |         58       39.73       39.73
      De acuerdo, Totalmente de acuerdo |          3        2.05       41.78
                          En desacuerdo |         18       12.33       54.11
         Ni de acuerdo ni en desacuerdo |         14        9.59       63.70
Ni de acuerdo ni en desacuerdo, De acue |          1        0.68       64.38
                  Totalmente de acuerdo |         44       30.14       94.52
               Totalmente en desacuerdo |          8        5.48      100.00
----------------------------------------+-----------------------------------
                                  Total |        146      100.00

    19. Existen iniciativas de medición |
   sistemática de resultados reportados |
                                por los |      Freq.     Percent        Cum.
----------------------------------------+-----------------------------------
                             De acuerdo |         32       21.92       21.92
                          En desacuerdo |         50       34.25       56.16
         Ni de acuerdo ni en desacuerdo |         36       24.66       80.82
Ni de acuerdo ni en desacuerdo, De acue |          1        0.68       81.51
                  Totalmente de acuerdo |         11        7.53       89.04
               Totalmente en desacuerdo |         15       10.27       99.32
Totalmente en desacuerdo, En desacuerdo |          1        0.68      100.00
----------------------------------------+-----------------------------------
                                  Total |        146      100.00

 20. Existen iniciativas que permiten a |
los/as pacientes incorporar información |
                                      s |      Freq.     Percent        Cum.
----------------------------------------+-----------------------------------
                             De acuerdo |         29       19.86       19.86
                          En desacuerdo |         46       31.51       51.37
         Ni de acuerdo ni en desacuerdo |         30       20.55       71.92
Ni de acuerdo ni en desacuerdo, En desa |          1        0.68       72.60
                  Totalmente de acuerdo |         23       15.75       88.36
               Totalmente en desacuerdo |         17       11.64      100.00
----------------------------------------+-----------------------------------
                                  Total |        146      100.00

    21. Existen iniciativas de |
       medición sistemática de |
 experiencia de los/as pacient |      Freq.     Percent        Cum.
-------------------------------+-----------------------------------
                    De acuerdo |         34       23.29       23.29
                 En desacuerdo |         45       30.82       54.11
Ni de acuerdo ni en desacuerdo |         40       27.40       81.51
         Totalmente de acuerdo |         10        6.85       88.36
      Totalmente en desacuerdo |         17       11.64      100.00
-------------------------------+-----------------------------------
                         Total |        146      100.00

       22.      Hay experiencias en |
        modelos de atención no |
                   presencial. |      Freq.     Percent        Cum.
-------------------------------+-----------------------------------
                    De acuerdo |         76       52.05       52.05
                 En desacuerdo |          8        5.48       57.53
     En desacuerdo, De acuerdo |          1        0.68       58.22
Ni de acuerdo ni en desacuerdo |         16       10.96       69.18
         Totalmente de acuerdo |         41       28.08       97.26
      Totalmente en desacuerdo |          4        2.74      100.00
-------------------------------+-----------------------------------
                         Total |        146      100.00

       23.      Hay experiencias de |
        aplicación de Big Data |
       orientada a mejorar los |
                     resultado |      Freq.     Percent        Cum.
-------------------------------+-----------------------------------
                    De acuerdo |         39       26.71       26.71
                 En desacuerdo |         40       27.40       54.11
     En desacuerdo, De acuerdo |          1        0.68       54.79
Ni de acuerdo ni en desacuerdo |         40       27.40       82.19
         Totalmente de acuerdo |         15       10.27       92.47
      Totalmente en desacuerdo |         11        7.53      100.00
-------------------------------+-----------------------------------
                         Total |        146      100.00

      24.       Esta organización ha |
  desarrollado experiencias de |
    identificación del patient |      Freq.     Percent        Cum.
-------------------------------+-----------------------------------
                    De acuerdo |         21       14.38       14.38
                 En desacuerdo |         40       27.40       41.78
Ni de acuerdo ni en desacuerdo |         55       37.67       79.45
         Totalmente de acuerdo |         13        8.90       88.36
      Totalmente en desacuerdo |         17       11.64      100.00
-------------------------------+-----------------------------------
                         Total |        146      100.00

 25.    Hay iniciativas de ciberseguridad. |      Freq.     Percent        Cum.
----------------------------------------+-----------------------------------
                             De acuerdo |         57       39.04       39.04
                          En desacuerdo |         14        9.59       48.63
         Ni de acuerdo ni en desacuerdo |         50       34.25       82.88
                  Totalmente de acuerdo |         21       14.38       97.26
               Totalmente en desacuerdo |          3        2.05       99.32
Totalmente en desacuerdo, Ni de acuerdo |          1        0.68      100.00
----------------------------------------+-----------------------------------
                                  Total |        146      100.00

             26.        Se cuenta con |
  profesionales formados/as en |
       competencias digitales. |      Freq.     Percent        Cum.
-------------------------------+-----------------------------------
                    De acuerdo |         64       43.84       43.84
                 En desacuerdo |         26       17.81       61.64
Ni de acuerdo ni en desacuerdo |         31       21.23       82.88
         Totalmente de acuerdo |         20       13.70       96.58
      Totalmente en desacuerdo |          5        3.42      100.00
-------------------------------+-----------------------------------
                         Total |        146      100.00

27.     Los/as profesionales de la |
      organización conocen los |
      fundamentos de la sanida |      Freq.     Percent        Cum.
-------------------------------+-----------------------------------
                    De acuerdo |         28       19.18       19.18
                 En desacuerdo |         58       39.73       58.90
Ni de acuerdo ni en desacuerdo |         44       30.14       89.04
         Totalmente de acuerdo |          5        3.42       92.47
      Totalmente en desacuerdo |         11        7.53      100.00
-------------------------------+-----------------------------------
                         Total |        146      100.00

        28.     La organización promueve la |
  experimentación e innovación en temas |
                             relacionad |      Freq.     Percent        Cum.
----------------------------------------+-----------------------------------
                             De acuerdo |         42       28.77       28.77
      De acuerdo, Totalmente de acuerdo |          1        0.68       29.45
                          En desacuerdo |         37       25.34       54.79
En desacuerdo, Ni de acuerdo ni en desa |          1        0.68       55.48
         Ni de acuerdo ni en desacuerdo |         36       24.66       80.14
                  Totalmente de acuerdo |         16       10.96       91.10
               Totalmente en desacuerdo |         13        8.90      100.00
----------------------------------------+-----------------------------------
                                  Total |        146      100.00

  29.   Todas las partes que conforman la |
organización (departamentos, secciones, |
                                     un |      Freq.     Percent        Cum.
----------------------------------------+-----------------------------------
                             De acuerdo |         31       21.23       21.23
                          En desacuerdo |         49       33.56       54.79
         Ni de acuerdo ni en desacuerdo |         40       27.40       82.19
Ni de acuerdo ni en desacuerdo, De acue |          1        0.68       82.88
                  Totalmente de acuerdo |         12        8.22       91.10
               Totalmente en desacuerdo |         13        8.90      100.00
----------------------------------------+-----------------------------------
                                  Total |        146      100.00

   30.  La organización sigue, y está al |
            tanto de lo que hacen otras |
                        organizaciones  |      Freq.     Percent        Cum.
----------------------------------------+-----------------------------------
                             De acuerdo |         59       40.41       40.41
                          En desacuerdo |         33       22.60       63.01
         Ni de acuerdo ni en desacuerdo |         31       21.23       84.25
Ni de acuerdo ni en desacuerdo, De acue |          1        0.68       84.93
                  Totalmente de acuerdo |         12        8.22       93.15
               Totalmente en desacuerdo |         10        6.85      100.00
----------------------------------------+-----------------------------------
                                  Total |        146      100.00

           31.  Las experiencias e ideas |
     suministradas por fuentes externas |
                       (consultores, pr |      Freq.     Percent        Cum.
----------------------------------------+-----------------------------------
                             De acuerdo |         56       38.36       38.36
                          En desacuerdo |         35       23.97       62.33
         Ni de acuerdo ni en desacuerdo |         33       22.60       84.93
Ni de acuerdo ni en desacuerdo, De acue |          1        0.68       85.62
                  Totalmente de acuerdo |         14        9.59       95.21
               Totalmente en desacuerdo |          7        4.79      100.00
----------------------------------------+-----------------------------------
                                  Total |        146      100.00

           32.  Se participa en |
iniciativas de benchmarking de |
         resultados en salud.  |      Freq.     Percent        Cum.
-------------------------------+-----------------------------------
                    De acuerdo |         50       34.25       34.25
                 En desacuerdo |         25       17.12       51.37
Ni de acuerdo ni en desacuerdo |         36       24.66       76.03
         Totalmente de acuerdo |         25       17.12       93.15
      Totalmente en desacuerdo |         10        6.85      100.00
-------------------------------+-----------------------------------
                         Total |        146      100.00

 33.    Existe un cuadro de mando |
   integral con indicadores de |
        seguimiento y evaluaci |      Freq.     Percent        Cum.
-------------------------------+-----------------------------------
                    De acuerdo |         34       23.29       23.29
                 En desacuerdo |         43       29.45       52.74
Ni de acuerdo ni en desacuerdo |         42       28.77       81.51
         Totalmente de acuerdo |         14        9.59       91.10
      Totalmente en desacuerdo |         13        8.90      100.00
-------------------------------+-----------------------------------
                         Total |        146      100.00

34.     Se realizan evaluaciones periódicas |
                de la calidad del dato. |      Freq.     Percent        Cum.
----------------------------------------+-----------------------------------
                             De acuerdo |         50       34.25       34.25
      De acuerdo, Totalmente de acuerdo |          1        0.68       34.93
                          En desacuerdo |         28       19.18       54.11
         Ni de acuerdo ni en desacuerdo |         44       30.14       84.25
Ni de acuerdo ni en desacuerdo, De acue |          2        1.37       85.62
                  Totalmente de acuerdo |          9        6.16       91.78
               Totalmente en desacuerdo |         12        8.22      100.00
----------------------------------------+-----------------------------------
                                  Total |        146      100.00

      35.       El acceso y explotación de la |
información relevante para una atención |
                                 sanita |      Freq.     Percent        Cum.
----------------------------------------+-----------------------------------
                             De acuerdo |         28       19.18       19.18
                          En desacuerdo |         57       39.04       58.22
En desacuerdo, Ni de acuerdo ni en desa |          1        0.68       58.90
         Ni de acuerdo ni en desacuerdo |         37       25.34       84.25
                  Totalmente de acuerdo |          7        4.79       89.04
               Totalmente en desacuerdo |         16       10.96      100.00
----------------------------------------+-----------------------------------
                                  Total |        146      100.00

    36. En mi organización son |
           premiadas las ideas |
    innovadoras que funcionan. |      Freq.     Percent        Cum.
-------------------------------+-----------------------------------
                    De acuerdo |         54       36.99       36.99
                 En desacuerdo |         23       15.75       52.74
Ni de acuerdo ni en desacuerdo |         37       25.34       78.08
         Totalmente de acuerdo |         15       10.27       88.36
      Totalmente en desacuerdo |         17       11.64      100.00
-------------------------------+-----------------------------------
                         Total |        146      100.00

    37. Los recursos presupuestados son |
  suficientes para el avance en materia |
                                 de SDB |      Freq.     Percent        Cum.
----------------------------------------+-----------------------------------
                             De acuerdo |         15       10.27       10.27
                          En desacuerdo |         66       45.21       55.48
         Ni de acuerdo ni en desacuerdo |         30       20.55       76.03
Ni de acuerdo ni en desacuerdo, De acue |          1        0.68       76.71
                  Totalmente de acuerdo |          1        0.68       77.40
               Totalmente en desacuerdo |         31       21.23       98.63
Totalmente en desacuerdo, En desacuerdo |          2        1.37      100.00
----------------------------------------+-----------------------------------
                                  Total |        146      100.00

     38.        Existen sistemas de incentivos |
económicos para los/as profesionales en |
                                  base  |      Freq.     Percent        Cum.
----------------------------------------+-----------------------------------
                             De acuerdo |         40       27.40       27.40
                          En desacuerdo |         42       28.77       56.16
              En desacuerdo, De acuerdo |          1        0.68       56.85
En desacuerdo, Ni de acuerdo ni en desa |          1        0.68       57.53
         Ni de acuerdo ni en desacuerdo |         16       10.96       68.49
                  Totalmente de acuerdo |         11        7.53       76.03
               Totalmente en desacuerdo |         35       23.97      100.00
----------------------------------------+-----------------------------------
                                  Total |        146      100.00

      39.       La financiación que recibe la |
     organización está alineada con los |
                            resultados  |      Freq.     Percent        Cum.
----------------------------------------+-----------------------------------
                             De acuerdo |         21       14.38       14.38
                          En desacuerdo |         50       34.25       48.63
         Ni de acuerdo ni en desacuerdo |         44       30.14       78.77
                  Totalmente de acuerdo |          5        3.42       82.19
               Totalmente en desacuerdo |         25       17.12       99.32
Totalmente en desacuerdo, En desacuerdo |          1        0.68      100.00
----------------------------------------+-----------------------------------
                                  Total |        146      100.00

   40.  Se han realizado experiencias de |
pago en base a los resultados en salud. |      Freq.     Percent        Cum.
----------------------------------------+-----------------------------------
                             De acuerdo |         24       16.44       16.44
                          En desacuerdo |         47       32.19       48.63
En desacuerdo, Ni de acuerdo ni en desa |          1        0.68       49.32
         Ni de acuerdo ni en desacuerdo |         32       21.92       71.23
                  Totalmente de acuerdo |          5        3.42       74.66
               Totalmente en desacuerdo |         36       24.66       99.32
Totalmente en desacuerdo, En desacuerdo |          1        0.68      100.00
----------------------------------------+-----------------------------------
                                  Total |        146      100.00

   41.  Se han realizado experiencias de |
             compra pública innovadora. |      Freq.     Percent        Cum.
----------------------------------------+-----------------------------------
                             De acuerdo |         37       25.34       25.34
      De acuerdo, Totalmente de acuerdo |          1        0.68       26.03
                          En desacuerdo |         32       21.92       47.95
         Ni de acuerdo ni en desacuerdo |         52       35.62       83.56
                  Totalmente de acuerdo |         12        8.22       91.78
               Totalmente en desacuerdo |         11        7.53       99.32
Totalmente en desacuerdo, Ni de acuerdo |          1        0.68      100.00
----------------------------------------+-----------------------------------
                                  Total |        146      100.00

.  
.  * Data cleaning
.  replace item1 = "De acuerdo" if item1 == "Ni de acuerdo ni en desacuerdo, De acuerdo"
(2 real changes made)

.  replace item2 = "De acuerdo" if item2 == "En desacuerdo, De acuerdo" | item2 == "Ni de acuerdo ni en desacuerdo, De acuerdo"
(3 real changes made)

.  replace item3 = "Ni de acuerdo ni en desacuerdo" if item3 == "En desacuerdo, Ni de acuerdo ni en desacuerdo"
(1 real change made)

.  replace item5 = "Totalmente de acuerdo" if item5 == "De acuerdo, Totalmente de acuerdo"
(1 real change made)

.  replace item6 = "Ni de acuerdo ni en desacuerdo" if item6 == "En desacuerdo, Ni de acuerdo ni en desacuerdo"
(1 real change made)

.  replace item7 = "Ni de acuerdo ni en desacuerdo" if item7 == "En desacuerdo, Ni de acuerdo ni en desacuerdo" | item7 == "Totalmente en desacuerdo, Ni de acue
> rdo ni en desacuerdo"
(2 real changes made)

.  replace item7 = "Totalmente de acuerdo" if item7 == "Totalmente en desacuerdo, Totalmente de acuerdo"
(1 real change made)

.  replace item10 = "Ni de acuerdo ni en desacuerdo" if item10 == "En desacuerdo, Ni de acuerdo ni en desacuerdo"
(1 real change made)

.  replace item11 = "Totalmente de acuerdo" if item11 == "De acuerdo, Totalmente de acuerdo"
(1 real change made)

.  replace item11 = "De acuerdo" if item11 == "En desacuerdo, De acuerdo"
(1 real change made)

.  replace item12 = "De acuerdo" if item12 == "Ni de acuerdo ni en desacuerdo, De acuerdo"
(1 real change made)

.  replace item14 = "Ni de acuerdo ni en desacuerdo" if item14 == "En desacuerdo, Ni de acuerdo ni en desacuerdo"
(1 real change made)

.  replace item16 = "Ni de acuerdo ni en desacuerdo" if item16 == "En desacuerdo, Ni de acuerdo ni en desacuerdo"
(1 real change made)

.  replace item17 = "De acuerdo" if item17 == "Ni de acuerdo ni en desacuerdo, De acuerdo"
(1 real change made)

.  replace item17 = "Ni de acuerdo ni en desacuerdo" if item17 == "Totalmente en desacuerdo, Ni de acuerdo ni en desacuerdo"
(1 real change made)

.  replace item18 = "Totalmente de acuerdo" if item18 == "De acuerdo, Totalmente de acuerdo"
(3 real changes made)

.  replace item18 = "De acuerdo" if item18 == "Ni de acuerdo ni en desacuerdo, De acuerdo"
(1 real change made)

.  replace item19 = "De acuerdo" if item19 == "Ni de acuerdo ni en desacuerdo, De acuerdo"
(1 real change made)

.  replace item19 = "En desacuerdo" if item19 == "Totalmente en desacuerdo, En desacuerdo"
(1 real change made)

.  replace item20 = "En desacuerdo" if item20 == "Ni de acuerdo ni en desacuerdo, En desacuerdo" 
(1 real change made)

.  replace item22 = "De acuerdo" if item22 == "En desacuerdo, De acuerdo"
(1 real change made)

.  replace item23 = "De acuerdo" if item23 == "En desacuerdo, De acuerdo"
(1 real change made)

.  replace item24 = "Ni de acuerdo ni en desacuerdo" if item24 == "Totalmente en desacuerdo, Ni de acuerdo ni en desacuerdo"
(0 real changes made)

.  replace item25 = "Ni de acuerdo ni en desacuerdo" if item25 == "Totalmente en desacuerdo, Ni de acuerdo ni en desacuerdo"
(1 real change made)

.  replace item28 = "Ni de acuerdo ni en desacuerdo" if item28 == "En desacuerdo, Ni de acuerdo ni en desacuerdo"
(1 real change made)

.  replace item28 = "Totalmente de acuerdo" if item28 == "De acuerdo, Totalmente de acuerdo"
(1 real change made)

.  replace item29 = "De acuerdo" if item29 == "Ni de acuerdo ni en desacuerdo, De acuerdo"
(1 real change made)

.  replace item30 = "De acuerdo" if item30 == "Ni de acuerdo ni en desacuerdo, De acuerdo"
(1 real change made)

.  replace item31 = "De acuerdo" if item31 == "Ni de acuerdo ni en desacuerdo, De acuerdo"
(1 real change made)

.  replace item34 = "Totalmente de acuerdo" if item34 == "De acuerdo, Totalmente de acuerdo"
(1 real change made)

.  replace item34 = "De acuerdo" if item34 == "Ni de acuerdo ni en desacuerdo, De acuerdo"
(2 real changes made)

.  replace item35 = "Ni de acuerdo ni en desacuerdo" if item35 == "En desacuerdo, Ni de acuerdo ni en desacuerdo"
(1 real change made)

.  replace item37 = "De acuerdo" if item37 == "Ni de acuerdo ni en desacuerdo, De acuerdo"
(1 real change made)

.  replace item37 = "En desacuerdo" if item37 == "Totalmente en desacuerdo, En desacuerdo"
(2 real changes made)

.  replace item38 = "Ni de acuerdo ni en desacuerdo" if item38 == "En desacuerdo, Ni de acuerdo ni en desacuerdo"
(1 real change made)

.  replace item38 = "De acuerdo" if item38 == "En desacuerdo, De acuerdo"
(1 real change made)

.  replace item39 = "En desacuerdo" if item39 == "Totalmente en desacuerdo, En desacuerdo"
(1 real change made)

.  replace item40 = "Ni de acuerdo ni en desacuerdo" if item40 == "En desacuerdo, Ni de acuerdo ni en desacuerdo"
(1 real change made)

.  replace item40 = "En desacuerdo" if item40 == "Totalmente en desacuerdo, En desacuerdo"
(1 real change made)

.  replace item41 = "Totalmente de acuerdo" if item41 == "De acuerdo, Totalmente de acuerdo"
(1 real change made)

.  replace item41 = "Ni de acuerdo ni en desacuerdo" if item41 == "Totalmente en desacuerdo, Ni de acuerdo ni en desacuerdo"
(1 real change made)

. 
.  * Descriptive items
.   global items item1 item2 item3 item4 item5 item6 item7 item8 item9 item10 item11 item12 ///
>   item13 item14 item15 item16 item17 item18 item19 item20 item21 item22 item23 item24 ///
>   item25 item26 item27 item28 item29 item30 item31 item32 item33 item34 item35 item36 ///
>   item37 item38 item39 item40 item41

.  foreach var of global items{
  2.  ta `var'  , m
  3. 
.  }

           1.   Los directivos/as de esta |
    organización ven favorable llevar a |
                        cabo cambios en |      Freq.     Percent        Cum.
----------------------------------------+-----------------------------------
                             De acuerdo |         65       44.52       44.52
                          En desacuerdo |         18       12.33       56.85
         Ni de acuerdo ni en desacuerdo |         16       10.96       67.81
                  Totalmente de acuerdo |         43       29.45       97.26
               Totalmente en desacuerdo |          4        2.74      100.00
----------------------------------------+-----------------------------------
                                  Total |        146      100.00

 2.     El liderazgo en mi organización |
     favorece el desarrollo de la SDBV. |      Freq.     Percent        Cum.
----------------------------------------+-----------------------------------
                             De acuerdo |         64       43.84       43.84
                          En desacuerdo |         18       12.33       56.16
         Ni de acuerdo ni en desacuerdo |         31       21.23       77.40
                  Totalmente de acuerdo |         26       17.81       95.21
               Totalmente en desacuerdo |          7        4.79      100.00
----------------------------------------+-----------------------------------
                                  Total |        146      100.00

     3. Las estrategias definidas en la |
    organización están alineadas con el |
                              avance de |      Freq.     Percent        Cum.
----------------------------------------+-----------------------------------
                             De acuerdo |         55       37.67       37.67
                          En desacuerdo |         25       17.12       54.79
         Ni de acuerdo ni en desacuerdo |         39       26.71       81.51
                  Totalmente de acuerdo |         22       15.07       96.58
               Totalmente en desacuerdo |          5        3.42      100.00
----------------------------------------+-----------------------------------
                                  Total |        146      100.00

       4. Los/as pacientes han |
  participado de algún modo en |
   la elaboración de la estrat |      Freq.     Percent        Cum.
-------------------------------+-----------------------------------
                    De acuerdo |         30       20.55       20.55
                 En desacuerdo |         56       38.36       58.90
Ni de acuerdo ni en desacuerdo |         37       25.34       84.25
         Totalmente de acuerdo |          4        2.74       86.99
      Totalmente en desacuerdo |         19       13.01      100.00
-------------------------------+-----------------------------------
                         Total |        146      100.00

    5.  Los/as trabajadores tienen |
conocimiento de las estrategias y |
                 objetivos de la  |      Freq.     Percent        Cum.
----------------------------------+-----------------------------------
                       De acuerdo |         30       20.55       20.55
                    En desacuerdo |         49       33.56       54.11
   Ni de acuerdo ni en desacuerdo |         43       29.45       83.56
            Totalmente de acuerdo |          8        5.48       89.04
         Totalmente en desacuerdo |         16       10.96      100.00
----------------------------------+-----------------------------------
                            Total |        146      100.00

6.      Los/as pacientes tienen conocimiento |
  de los objetivos e iniciativas que la |
                                     or |      Freq.     Percent        Cum.
----------------------------------------+-----------------------------------
                             De acuerdo |         17       11.64       11.64
                          En desacuerdo |         62       42.47       54.11
         Ni de acuerdo ni en desacuerdo |         37       25.34       79.45
                  Totalmente de acuerdo |          3        2.05       81.51
               Totalmente en desacuerdo |         27       18.49      100.00
----------------------------------------+-----------------------------------
                                  Total |        146      100.00

    7.  Las unidades organizativas están |
 estructuradas de forma predominante en |
                                  base  |      Freq.     Percent        Cum.
----------------------------------------+-----------------------------------
                             De acuerdo |         48       32.88       32.88
                          En desacuerdo |         41       28.08       60.96
         Ni de acuerdo ni en desacuerdo |         36       24.66       85.62
                  Totalmente de acuerdo |          8        5.48       91.10
               Totalmente en desacuerdo |         13        8.90      100.00
----------------------------------------+-----------------------------------
                                  Total |        146      100.00

       8.       Existen alianzas con |
              empresas y otras |
     organizaciones públicas y |
                 privadas para |      Freq.     Percent        Cum.
-------------------------------+-----------------------------------
                    De acuerdo |         71       48.63       48.63
                 En desacuerdo |         21       14.38       63.01
Ni de acuerdo ni en desacuerdo |         32       21.92       84.93
         Totalmente de acuerdo |         15       10.27       95.21
      Totalmente en desacuerdo |          7        4.79      100.00
-------------------------------+-----------------------------------
                         Total |        146      100.00

9.      La capacidad de aprendizaje |
     de los/as trabajadores se |
       considera un factor cla |      Freq.     Percent        Cum.
-------------------------------+-----------------------------------
                    De acuerdo |         59       40.41       40.41
                 En desacuerdo |         14        9.59       50.00
Ni de acuerdo ni en desacuerdo |         20       13.70       63.70
         Totalmente de acuerdo |         46       31.51       95.21
      Totalmente en desacuerdo |          7        4.79      100.00
-------------------------------+-----------------------------------
                         Total |        146      100.00

10.     El modelo de gobernanza favorece la |
   cultura de confianza y colaboración, |
                                    pro |      Freq.     Percent        Cum.
----------------------------------------+-----------------------------------
                             De acuerdo |         49       33.56       33.56
                          En desacuerdo |         27       18.49       52.05
         Ni de acuerdo ni en desacuerdo |         41       28.08       80.14
                  Totalmente de acuerdo |         21       14.38       94.52
               Totalmente en desacuerdo |          8        5.48      100.00
----------------------------------------+-----------------------------------
                                  Total |        146      100.00

     11.        Se integra la voz de los |
             agentes comunitarios |
   (asociaciones de pacientes, te |      Freq.     Percent        Cum.
----------------------------------+-----------------------------------
                       De acuerdo |         44       30.14       30.14
                    En desacuerdo |         46       31.51       61.64
   Ni de acuerdo ni en desacuerdo |         38       26.03       87.67
            Totalmente de acuerdo |         12        8.22       95.89
         Totalmente en desacuerdo |          6        4.11      100.00
----------------------------------+-----------------------------------
                            Total |        146      100.00

      12.       Se identifican y analizan las |
tecnologías e innovaciones emergentes.  |      Freq.     Percent        Cum.
----------------------------------------+-----------------------------------
                             De acuerdo |         70       47.95       47.95
                          En desacuerdo |         15       10.27       58.22
         Ni de acuerdo ni en desacuerdo |         35       23.97       82.19
                  Totalmente de acuerdo |         19       13.01       95.21
               Totalmente en desacuerdo |          7        4.79      100.00
----------------------------------------+-----------------------------------
                                  Total |        146      100.00

     13.        Parte arraigada de la |
  cultura de esta organización |
     es que los/as trabajadore |      Freq.     Percent        Cum.
-------------------------------+-----------------------------------
                    De acuerdo |         54       36.99       36.99
                 En desacuerdo |         27       18.49       55.48
Ni de acuerdo ni en desacuerdo |         32       21.92       77.40
         Totalmente de acuerdo |         22       15.07       92.47
      Totalmente en desacuerdo |         11        7.53      100.00
-------------------------------+-----------------------------------
                         Total |        146      100.00

         14.    Se buscan sistemáticamente |
 oportunidades para la incorporación de |
                             la innovac |      Freq.     Percent        Cum.
----------------------------------------+-----------------------------------
                             De acuerdo |         58       39.73       39.73
                          En desacuerdo |         29       19.86       59.59
         Ni de acuerdo ni en desacuerdo |         31       21.23       80.82
                  Totalmente de acuerdo |         19       13.01       93.84
               Totalmente en desacuerdo |          9        6.16      100.00
----------------------------------------+-----------------------------------
                                  Total |        146      100.00

      15.       Todas las partes que |
   componen la organización se |
   gestionan de forma intercon |      Freq.     Percent        Cum.
-------------------------------+-----------------------------------
                    De acuerdo |         45       30.82       30.82
                 En desacuerdo |         46       31.51       62.33
Ni de acuerdo ni en desacuerdo |         35       23.97       86.30
         Totalmente de acuerdo |          5        3.42       89.73
      Totalmente en desacuerdo |         15       10.27      100.00
-------------------------------+-----------------------------------
                         Total |        146      100.00

        16.     Los sistemas de información |
  permiten la explotación y el análisis |
                             de datos c |      Freq.     Percent        Cum.
----------------------------------------+-----------------------------------
                             De acuerdo |         61       41.78       41.78
                          En desacuerdo |         29       19.86       61.64
         Ni de acuerdo ni en desacuerdo |         28       19.18       80.82
                  Totalmente de acuerdo |         18       12.33       93.15
               Totalmente en desacuerdo |         10        6.85      100.00
----------------------------------------+-----------------------------------
                                  Total |        146      100.00

17.     Existen sistemas de información que |
   permiten medir el coste del ciclo de |
                                    ate |      Freq.     Percent        Cum.
----------------------------------------+-----------------------------------
                             De acuerdo |         49       33.56       33.56
                          En desacuerdo |         38       26.03       59.59
         Ni de acuerdo ni en desacuerdo |         32       21.92       81.51
                  Totalmente de acuerdo |         12        8.22       89.73
               Totalmente en desacuerdo |         15       10.27      100.00
----------------------------------------+-----------------------------------
                                  Total |        146      100.00

        18.     Existe una Historia Clínica |
  Electrónica integrada e interoperable |
                             desde todo |      Freq.     Percent        Cum.
----------------------------------------+-----------------------------------
                             De acuerdo |         59       40.41       40.41
                          En desacuerdo |         18       12.33       52.74
         Ni de acuerdo ni en desacuerdo |         14        9.59       62.33
                  Totalmente de acuerdo |         47       32.19       94.52
               Totalmente en desacuerdo |          8        5.48      100.00
----------------------------------------+-----------------------------------
                                  Total |        146      100.00

    19. Existen iniciativas de medición |
   sistemática de resultados reportados |
                                por los |      Freq.     Percent        Cum.
----------------------------------------+-----------------------------------
                             De acuerdo |         33       22.60       22.60
                          En desacuerdo |         51       34.93       57.53
         Ni de acuerdo ni en desacuerdo |         36       24.66       82.19
                  Totalmente de acuerdo |         11        7.53       89.73
               Totalmente en desacuerdo |         15       10.27      100.00
----------------------------------------+-----------------------------------
                                  Total |        146      100.00

 20. Existen iniciativas que permiten a |
los/as pacientes incorporar información |
                                      s |      Freq.     Percent        Cum.
----------------------------------------+-----------------------------------
                             De acuerdo |         29       19.86       19.86
                          En desacuerdo |         47       32.19       52.05
         Ni de acuerdo ni en desacuerdo |         30       20.55       72.60
                  Totalmente de acuerdo |         23       15.75       88.36
               Totalmente en desacuerdo |         17       11.64      100.00
----------------------------------------+-----------------------------------
                                  Total |        146      100.00

    21. Existen iniciativas de |
       medición sistemática de |
 experiencia de los/as pacient |      Freq.     Percent        Cum.
-------------------------------+-----------------------------------
                    De acuerdo |         34       23.29       23.29
                 En desacuerdo |         45       30.82       54.11
Ni de acuerdo ni en desacuerdo |         40       27.40       81.51
         Totalmente de acuerdo |         10        6.85       88.36
      Totalmente en desacuerdo |         17       11.64      100.00
-------------------------------+-----------------------------------
                         Total |        146      100.00

       22.      Hay experiencias en |
        modelos de atención no |
                   presencial. |      Freq.     Percent        Cum.
-------------------------------+-----------------------------------
                    De acuerdo |         77       52.74       52.74
                 En desacuerdo |          8        5.48       58.22
Ni de acuerdo ni en desacuerdo |         16       10.96       69.18
         Totalmente de acuerdo |         41       28.08       97.26
      Totalmente en desacuerdo |          4        2.74      100.00
-------------------------------+-----------------------------------
                         Total |        146      100.00

       23.      Hay experiencias de |
        aplicación de Big Data |
       orientada a mejorar los |
                     resultado |      Freq.     Percent        Cum.
-------------------------------+-----------------------------------
                    De acuerdo |         40       27.40       27.40
                 En desacuerdo |         40       27.40       54.79
Ni de acuerdo ni en desacuerdo |         40       27.40       82.19
         Totalmente de acuerdo |         15       10.27       92.47
      Totalmente en desacuerdo |         11        7.53      100.00
-------------------------------+-----------------------------------
                         Total |        146      100.00

      24.       Esta organización ha |
  desarrollado experiencias de |
    identificación del patient |      Freq.     Percent        Cum.
-------------------------------+-----------------------------------
                    De acuerdo |         21       14.38       14.38
                 En desacuerdo |         40       27.40       41.78
Ni de acuerdo ni en desacuerdo |         55       37.67       79.45
         Totalmente de acuerdo |         13        8.90       88.36
      Totalmente en desacuerdo |         17       11.64      100.00
-------------------------------+-----------------------------------
                         Total |        146      100.00

 25.    Hay iniciativas de ciberseguridad. |      Freq.     Percent        Cum.
----------------------------------------+-----------------------------------
                             De acuerdo |         57       39.04       39.04
                          En desacuerdo |         14        9.59       48.63
         Ni de acuerdo ni en desacuerdo |         51       34.93       83.56
                  Totalmente de acuerdo |         21       14.38       97.95
               Totalmente en desacuerdo |          3        2.05      100.00
----------------------------------------+-----------------------------------
                                  Total |        146      100.00

             26.        Se cuenta con |
  profesionales formados/as en |
       competencias digitales. |      Freq.     Percent        Cum.
-------------------------------+-----------------------------------
                    De acuerdo |         64       43.84       43.84
                 En desacuerdo |         26       17.81       61.64
Ni de acuerdo ni en desacuerdo |         31       21.23       82.88
         Totalmente de acuerdo |         20       13.70       96.58
      Totalmente en desacuerdo |          5        3.42      100.00
-------------------------------+-----------------------------------
                         Total |        146      100.00

27.     Los/as profesionales de la |
      organización conocen los |
      fundamentos de la sanida |      Freq.     Percent        Cum.
-------------------------------+-----------------------------------
                    De acuerdo |         28       19.18       19.18
                 En desacuerdo |         58       39.73       58.90
Ni de acuerdo ni en desacuerdo |         44       30.14       89.04
         Totalmente de acuerdo |          5        3.42       92.47
      Totalmente en desacuerdo |         11        7.53      100.00
-------------------------------+-----------------------------------
                         Total |        146      100.00

        28.     La organización promueve la |
  experimentación e innovación en temas |
                             relacionad |      Freq.     Percent        Cum.
----------------------------------------+-----------------------------------
                             De acuerdo |         42       28.77       28.77
                          En desacuerdo |         37       25.34       54.11
         Ni de acuerdo ni en desacuerdo |         37       25.34       79.45
                  Totalmente de acuerdo |         17       11.64       91.10
               Totalmente en desacuerdo |         13        8.90      100.00
----------------------------------------+-----------------------------------
                                  Total |        146      100.00

  29.   Todas las partes que conforman la |
organización (departamentos, secciones, |
                                     un |      Freq.     Percent        Cum.
----------------------------------------+-----------------------------------
                             De acuerdo |         32       21.92       21.92
                          En desacuerdo |         49       33.56       55.48
         Ni de acuerdo ni en desacuerdo |         40       27.40       82.88
                  Totalmente de acuerdo |         12        8.22       91.10
               Totalmente en desacuerdo |         13        8.90      100.00
----------------------------------------+-----------------------------------
                                  Total |        146      100.00

   30.  La organización sigue, y está al |
            tanto de lo que hacen otras |
                        organizaciones  |      Freq.     Percent        Cum.
----------------------------------------+-----------------------------------
                             De acuerdo |         60       41.10       41.10
                          En desacuerdo |         33       22.60       63.70
         Ni de acuerdo ni en desacuerdo |         31       21.23       84.93
                  Totalmente de acuerdo |         12        8.22       93.15
               Totalmente en desacuerdo |         10        6.85      100.00
----------------------------------------+-----------------------------------
                                  Total |        146      100.00

           31.  Las experiencias e ideas |
     suministradas por fuentes externas |
                       (consultores, pr |      Freq.     Percent        Cum.
----------------------------------------+-----------------------------------
                             De acuerdo |         57       39.04       39.04
                          En desacuerdo |         35       23.97       63.01
         Ni de acuerdo ni en desacuerdo |         33       22.60       85.62
                  Totalmente de acuerdo |         14        9.59       95.21
               Totalmente en desacuerdo |          7        4.79      100.00
----------------------------------------+-----------------------------------
                                  Total |        146      100.00

           32.  Se participa en |
iniciativas de benchmarking de |
         resultados en salud.  |      Freq.     Percent        Cum.
-------------------------------+-----------------------------------
                    De acuerdo |         50       34.25       34.25
                 En desacuerdo |         25       17.12       51.37
Ni de acuerdo ni en desacuerdo |         36       24.66       76.03
         Totalmente de acuerdo |         25       17.12       93.15
      Totalmente en desacuerdo |         10        6.85      100.00
-------------------------------+-----------------------------------
                         Total |        146      100.00

 33.    Existe un cuadro de mando |
   integral con indicadores de |
        seguimiento y evaluaci |      Freq.     Percent        Cum.
-------------------------------+-----------------------------------
                    De acuerdo |         34       23.29       23.29
                 En desacuerdo |         43       29.45       52.74
Ni de acuerdo ni en desacuerdo |         42       28.77       81.51
         Totalmente de acuerdo |         14        9.59       91.10
      Totalmente en desacuerdo |         13        8.90      100.00
-------------------------------+-----------------------------------
                         Total |        146      100.00

34.     Se realizan evaluaciones periódicas |
                de la calidad del dato. |      Freq.     Percent        Cum.
----------------------------------------+-----------------------------------
                             De acuerdo |         52       35.62       35.62
                          En desacuerdo |         28       19.18       54.79
         Ni de acuerdo ni en desacuerdo |         44       30.14       84.93
                  Totalmente de acuerdo |         10        6.85       91.78
               Totalmente en desacuerdo |         12        8.22      100.00
----------------------------------------+-----------------------------------
                                  Total |        146      100.00

      35.       El acceso y explotación de la |
información relevante para una atención |
                                 sanita |      Freq.     Percent        Cum.
----------------------------------------+-----------------------------------
                             De acuerdo |         28       19.18       19.18
                          En desacuerdo |         57       39.04       58.22
         Ni de acuerdo ni en desacuerdo |         38       26.03       84.25
                  Totalmente de acuerdo |          7        4.79       89.04
               Totalmente en desacuerdo |         16       10.96      100.00
----------------------------------------+-----------------------------------
                                  Total |        146      100.00

    36. En mi organización son |
           premiadas las ideas |
    innovadoras que funcionan. |      Freq.     Percent        Cum.
-------------------------------+-----------------------------------
                    De acuerdo |         54       36.99       36.99
                 En desacuerdo |         23       15.75       52.74
Ni de acuerdo ni en desacuerdo |         37       25.34       78.08
         Totalmente de acuerdo |         15       10.27       88.36
      Totalmente en desacuerdo |         17       11.64      100.00
-------------------------------+-----------------------------------
                         Total |        146      100.00

    37. Los recursos presupuestados son |
  suficientes para el avance en materia |
                                 de SDB |      Freq.     Percent        Cum.
----------------------------------------+-----------------------------------
                             De acuerdo |         16       10.96       10.96
                          En desacuerdo |         68       46.58       57.53
         Ni de acuerdo ni en desacuerdo |         30       20.55       78.08
                  Totalmente de acuerdo |          1        0.68       78.77
               Totalmente en desacuerdo |         31       21.23      100.00
----------------------------------------+-----------------------------------
                                  Total |        146      100.00

     38.        Existen sistemas de incentivos |
económicos para los/as profesionales en |
                                  base  |      Freq.     Percent        Cum.
----------------------------------------+-----------------------------------
                             De acuerdo |         41       28.08       28.08
                          En desacuerdo |         42       28.77       56.85
         Ni de acuerdo ni en desacuerdo |         17       11.64       68.49
                  Totalmente de acuerdo |         11        7.53       76.03
               Totalmente en desacuerdo |         35       23.97      100.00
----------------------------------------+-----------------------------------
                                  Total |        146      100.00

      39.       La financiación que recibe la |
     organización está alineada con los |
                            resultados  |      Freq.     Percent        Cum.
----------------------------------------+-----------------------------------
                             De acuerdo |         21       14.38       14.38
                          En desacuerdo |         51       34.93       49.32
         Ni de acuerdo ni en desacuerdo |         44       30.14       79.45
                  Totalmente de acuerdo |          5        3.42       82.88
               Totalmente en desacuerdo |         25       17.12      100.00
----------------------------------------+-----------------------------------
                                  Total |        146      100.00

   40.  Se han realizado experiencias de |
pago en base a los resultados en salud. |      Freq.     Percent        Cum.
----------------------------------------+-----------------------------------
                             De acuerdo |         24       16.44       16.44
                          En desacuerdo |         48       32.88       49.32
         Ni de acuerdo ni en desacuerdo |         33       22.60       71.92
                  Totalmente de acuerdo |          5        3.42       75.34
               Totalmente en desacuerdo |         36       24.66      100.00
----------------------------------------+-----------------------------------
                                  Total |        146      100.00

   41.  Se han realizado experiencias de |
             compra pública innovadora. |      Freq.     Percent        Cum.
----------------------------------------+-----------------------------------
                             De acuerdo |         37       25.34       25.34
                          En desacuerdo |         32       21.92       47.26
         Ni de acuerdo ni en desacuerdo |         53       36.30       83.56
                  Totalmente de acuerdo |         13        8.90       92.47
               Totalmente en desacuerdo |         11        7.53      100.00
----------------------------------------+-----------------------------------
                                  Total |        146      100.00

. 
.  * Autovaloración nivel de conocimiento 
.  ta  Autovaloracindelniveldecono, m

Autovalorac |
    ión del |
   nivel de |
conocimient |
 o sobre la |
      salud |
    digital |
  basada en |
     valor  |      Freq.     Percent        Cum.
------------+-----------------------------------
       Alto |         33       22.60       22.60
       Bajo |         30       20.55       43.15
Bajo, Medio |          3        2.05       45.21
      Medio |         68       46.58       91.78
   Muy Alto |          4        2.74       94.52
    Ninguno |          8        5.48      100.00
------------+-----------------------------------
      Total |        146      100.00

.  replace Autovaloracindelniveldecono = "Medio" if Autovaloracindelniveldecono == "Bajo, Medio"
(3 real changes made)

.  
.  * Sexo
.  
.  
.  tabulate Sexo , generate(dummy_sexo)

      Sexo  |      Freq.     Percent        Cum.
------------+-----------------------------------
     Hombre |         84       57.53       57.53
      Mujer |         62       42.47      100.00
------------+-----------------------------------
      Total |        146      100.00

.   rename  dummy_sexo1 hombre

.   rename dummy_sexo2 mujer

.   
.  label var mujer "Mujer"

.  label define mujer 1 "Mujer" 0 "Hombre", add

.  label values mujer mujer 

.  
.  * Age (create ranges)
. 
. gen edad_ranges = .
(146 missing values generated)

. replace edad_ranges = 1 if  Edad_num >= 15 &  Edad_num <= 24 
(2 real changes made)

. replace edad_ranges = 2 if  Edad_num >= 25 &  Edad_num <= 44
(17 real changes made)

. replace edad_ranges = 3 if  Edad_num >= 45 &  Edad_num <= 64
(121 real changes made)

. replace edad_ranges = 4 if  Edad_num >= 65 &  Edad_num <= 74
(5 real changes made)

. replace edad_ranges = 5 if  Edad_num >= 75 &  Edad_num < 90
(0 real changes made)

. replace edad_ranges = 6 if  Edad_num >= 90  
(1 real change made)

. 
.  
.  label var edad_ranges "Rangos de edad"

.  label define edad_ranges 1 "15-24" 2 "25-44" 3 "45-64"  4 "64-75" 5 "75-89" 6 ">=90", add

.  label values edad_ranges edad_ranges

. 
. 
.  tabulate edad_ranges , generate(dummy_edad_ranges)

  Rangos de |
       edad |      Freq.     Percent        Cum.
------------+-----------------------------------
      15-24 |          2        1.37        1.37
      25-44 |         17       11.64       13.01
      45-64 |        121       82.88       95.89
      64-75 |          5        3.42       99.32
       >=90 |          1        0.68      100.00
------------+-----------------------------------
      Total |        146      100.00

. 
. 
. 
. * CCAA
. ta Organizacinalaquepertenece, m

        Organización a la que pertenece |      Freq.     Percent        Cum.
----------------------------------------+-----------------------------------
   Agencia de Salud Pública de Cataluña |          1        0.68        0.68
            Agencia valenciana de Salud |          1        0.68        1.37
Agència de Qualitat i Avaluació Sanitàr |          1        0.68        2.05
                    Anagnor Consultores |          1        0.68        2.74
         Clínica Universidad de Navarra |          1        0.68        3.42
      Clúster Risaralda Comfort Health  |          1        0.68        4.11
                  Comfamiliar Risaralda |          1        0.68        4.79
   Consejería de Salud y Familias. J.A. |          1        0.68        5.48
                 Consejería de Sandidad |          1        0.68        6.16
                  Consejería de Sanidad |          1        0.68        6.85
                    Consellería Sanitat |          1        0.68        7.53
Consellería de Sanitat y Salud Universa |          1        0.68        8.22
Consorcio Hospital General Universitari |          1        0.68        8.90
                         Costaisa Group |          1        0.68        9.59
         Departamento de Salud de Denia |          1        0.68       10.27
                 Departamento de Sanida |          1        0.68       10.96
Departamento de Sanidad. Gobierno de Ar |          1        0.68       11.64
                               Distrito |          1        0.68       12.33
Distrito Sanitario Granada-Metropolitan |          1        0.68       13.01
                        Dpto de Sanidad |          1        0.68       13.70
                                   EASP |          3        2.05       15.75
                             Empresario |          1        0.68       16.44
                 Fundación Jiménez Díaz |          1        0.68       17.12
                     Fundación Lovexair |          1        0.68       17.81
                  Fundación Onkologikoa |          1        0.68       18.49
             Fundación San Juan de Dios |          2        1.37       19.86
             HOSPITAL LA FE DE VALENCIA |          1        0.68       20.55
                                  Hiris |          1        0.68       21.23
                               Hospital |          2        1.37       22.60
                              Hospital  |          1        0.68       23.29
                 Hospital 12 de Octubre |          1        0.68       23.97
         Hospital Clínico Univ valencia |          1        0.68       24.66
               Hospital Juaneda Miramar |          1        0.68       25.34
            Hospital Regional de Málaga |          1        0.68       26.03
 Hospital Sant Joan de Deu de Barcelona |          1        0.68       26.71
 Hospital Sant Joan de Déu de Barcelona |          1        0.68       27.40
            Hospital Santa Maria Lleida |          1        0.68       28.08
Hospital U Dr Peset. Conselleria de San |          1        0.68       28.77
         Hospital U y P La Fe, Valencia |          1        0.68       29.45
        Hospital Universitari Bellvitge |          1        0.68       30.14
                 Hospital Universitario |          2        1.37       31.51
Hospital Universitario (Consellería San |          1        0.68       32.19
   Hospital Universitario 12 de Octubre |          1        0.68       32.88
   Hospital Universitario Infanta Elena |          1        0.68       33.56
     Hospital Universitario Son Espases |          1        0.68       34.25
     Hospital Universitario de Móstoles |          1        0.68       34.93
                    Hospital de Sabdell |          1        0.68       35.62
                   Hospital de Torrejón |          1        0.68       36.30
                       Hospital del Mar |          2        1.37       37.67
         Hospital principe de Asturias  |          1        0.68       38.36
Hospital universitario Sant Joan de Reu |          1        0.68       39.04
            INSTITUT CATALÀ DE LA SALUT |          1        0.68       39.73
                           Iakan Health |          1        0.68       40.41
                                 IdISBa |          1        0.68       41.10
            Institut Català de la Salut |          1        0.68       41.78
Institut Català de la Salut. Hº Univers |          1        0.68       42.47
                   Instituto Kronikgune |          1        0.68       43.15
          Instituto de Salud Carlos III |          1        0.68       43.84
Marina Salud - Departamento Salud Denia |          1        0.68       44.52
                      Medtronic Ibérica |          1        0.68       45.21
              Ministerio del interior.  |          1        0.68       45.89
                              OSI Araba |          1        0.68       46.58
                  OSI Araba. Osakidetza |          1        0.68       47.26
                     OSI BILBAO BASURTO |          1        0.68       47.95
                     OSI Bilbao-Basurto |          1        0.68       48.63
OSI EZKERRALDEA ENKARTERRI CRUCES (OSAK |          1        0.68       49.32
                         OSI TOLOSALDEA |          2        1.37       50.68
    Orden Hospitalaria San Juan de Dios |          1        0.68       51.37
Orden Hospitalaria de San Juan de Dios  |          1        0.68       52.05
                             Osakidetza |          5        3.42       55.48
         Parc Sanitari Sant Joan de Déu |          1        0.68       56.16
                      Parc de Salut Mar |          1        0.68       56.85
         Parc de salut mar de barcelona |          1        0.68       57.53
                                 Pfizer |          1        0.68       58.22
           Plataforma Digital Digimevo  |          1        0.68       58.90
                            RIOJA SALUD |          1        0.68       59.59
    Red Salud Mental bizkaia-osakidetza |          1        0.68       60.27
                                  SACYL |          3        2.05       62.33
                                    SAS |          7        4.79       67.12
                                 SERGAS |          2        1.37       68.49
                                 SERMAS |          3        2.05       70.55
              SERVICIO ANDALUZ DE SALUD |          3        2.05       72.60
SERVICIO MURCIANO DE SALUD. AREA V ALTI |          1        0.68       73.29
          SERVICIO VALENCIANMO DE SALUD |          1        0.68       73.97
                                    SES |          1        0.68       74.66
                                 SESCAM |          2        1.37       76.03
                                  SESPA |          1        0.68       76.71
                                  Sacyl |          1        0.68       77.40
                                Saluta  |          1        0.68       78.08
                                Sandoz  |          1        0.68       78.77
                                    Sas |          1        0.68       79.45
              Servicio Andaluz de Salud |          5        3.42       82.88
Servicio Andaluz de Salud - H.U.Virgen  |          1        0.68       83.56
             Servicio Aragonés De Salud |          1        0.68       84.25
           Servicio Canario de la Salud |          1        0.68       84.93
             Servicio Cántabro de Salud |          3        2.05       86.99
             Servicio Murciano de Salud |          3        2.05       89.04
                 Servicio Navarro Salud |          1        0.68       89.73
              Servicio Navarro de Salud |          1        0.68       90.41
  Servicio Navarro de Salud-Osasunbidea |          1        0.68       91.10
                                 Sescam |          2        1.37       92.47
                                    Sms |          1        0.68       93.15
consejería de salud, junta andalucía/ p |          1        0.68       93.84
                conselleria de Sanidad  |          1        0.68       94.52
                                  farma |          1        0.68       95.21
        hospital universitario canarias |          1        0.68       95.89
            menntun / mQS / menntun h+t |          1        0.68       96.58
                        sanidad publica |          1        0.68       97.26
                                    sas |          1        0.68       97.95
                                 sermas |          1        0.68       98.63
                 servicio andaluz salud |          1        0.68       99.32
                                 sescam |          1        0.68      100.00
----------------------------------------+-----------------------------------
                                  Total |        146      100.00

. gen ccaa = "" 
(146 missing values generated)

. replace ccaa = "Andalucía" if  Organizacinalaquepertenece == "SAS" | Organizacinalaquepertenece == "servicio andaluz salud" | Organizacinalaquepertenece == "m
> enntun / mQS / menntun h+t" | Organizacinalaquepertenece == "Hospital Regional de Málaga" | Organizacinalaquepertenece == "consejería de salud, junta andalucí
> a/ profesor máster telemedicina UOC " | Organizacinalaquepertenece == "SERVICIO ANDALUZ DE SALUD" | Organizacinalaquepertenece == "sas" | Organizacinalaqueper
> tenece == "Sas" | Organizacinalaquepertenece == "Servicio Andaluz de Salud" | Organizacinalaquepertenece == "Servicio Andaluz de Salud - H.U.Virgen Macarena" 
> | Organizacinalaquepertenece == "Servicio Andaluz de Salud" | Organizacinalaquepertenece =="SERVICIO ANDALUZ DE SALUD" | Organizacinalaquepertenece == "EASP" 
> | Organizacinalaquepertenece == "Distrito Sanitario Granada-Metropolitano" | Organizacinalaquepertenece == "Distrito"
ccaa was str1 now str9
(27 real changes made)

. replace ccaa = "Aragón" if  Organizacinalaquepertenece == "Departamento de Sanidad. Gobierno de Aragón" | Organizacinalaquepertenece == "Servicio Aragonés De 
> Salud"
(2 real changes made)

. replace ccaa = "Asturias" if Organizacinalaquepertenece == "SESPA"
(1 real change made)

. replace ccaa = "Baleares" if Organizacinalaquepertenece == "IdISBa" | Organizacinalaquepertenece == "Hospital Universitario Son Espases" | Organizacinalaquepe
> rtenece == "Hospital Juaneda Miramar"
(3 real changes made)

. replace ccaa = "Canarias" if Organizacinalaquepertenece == "Servicio Canario de la Salud" | Organizacinalaquepertenece == "hospital universitario canarias"
(2 real changes made)

. replace ccaa = "Cantabria" if Organizacinalaquepertenece == "Servicio Cántabro de Salud"
(3 real changes made)

. replace ccaa = "Castilla y León" if Organizacinalaquepertenece == "SACYL" | Organizacinalaquepertenece == "Sacyl" | Organizacinalaquepertenece == "SACYL"
ccaa was str9 now str15
(4 real changes made)

. replace ccaa = "Castilla la Mancha" if Organizacinalaquepertenece == "sescam" | Organizacinalaquepertenece == "SESCAM" | Organizacinalaquepertenece == "Sescam
> "
ccaa was str15 now str18
(5 real changes made)

. replace ccaa = "Cataluña" if Organizacinalaquepertenece == "Plataforma Digital Digimevo " | Organizacinalaquepertenece == "Agència de Qualitat i Avaluació San
> itàries de Catalunya" | Organizacinalaquepertenece == "Hospital universitario Sant Joan de Reus" | Organizacinalaquepertenece == "Institut Català de la Salut.
>  Hº Universitaari de Bellvitge" | Organizacinalaquepertenece == "Parc Sanitari Sant Joan de Déu" | Organizacinalaquepertenece == "Parc de salut mar de barcelo
> na" | Organizacinalaquepertenece == "Hospital Universitari Bellvitge" | Organizacinalaquepertenece == "Institut Català de la Salut" | Organizacinalaquepertene
> ce == "INSTITUT CATALÀ DE LA SALUT" | Organizacinalaquepertenece == "Hospital Santa Maria Lleida" | Organizacinalaquepertenece == "Agencia de Salud Pública de
>  Cataluña" | Organizacinalaquepertenece == "Hospital Sant Joan de Deu de Barcelona" | Organizacinalaquepertenece == "Costaisa Group" | Organizacinalaqueperten
> ece == "Hospital del Mar" | Organizacinalaquepertenece == "Parc de Salut Mar" 
(16 real changes made)

. replace ccaa = "Comunidad Valenciana" if Organizacinalaquepertenece == "HOSPITAL LA FE DE VALENCIA" | Organizacinalaquepertenece == "Consellería de Sanitat y 
> Salud Universal Generalitat Valenciana " | Organizacinalaquepertenece == "SERVICIO VALENCIANMO DE SALUD" | Organizacinalaquepertenece == "Hospital U y P La Fe
> , Valencia" | Organizacinalaquepertenece == "Consorcio Hospital General Universitario de Valencia" | Organizacinalaquepertenece == "Hospital Clínico Univ vale
> ncia" | Organizacinalaquepertenece == "Hospital U Dr Peset. Conselleria de Sanitat Generalitat Valenciana" | Organizacinalaquepertenece == "Iakan Health" | Or
> ganizacinalaquepertenece == "Agencia valenciana de Salud" 
ccaa was str18 now str20
(9 real changes made)

. replace ccaa = "Extremadura" if Organizacinalaquepertenece == "SES"
(1 real change made)

. replace ccaa = "Galicia" if Organizacinalaquepertenece == "SERGAS"
(2 real changes made)

. replace ccaa = "Madrid" if Organizacinalaquepertenece == "SERMAS" | Organizacinalaquepertenece == "Hospital 12 de Octubre" | Organizacinalaquepertenece == "Ho
> spital Universitario Infanta Elena" | Organizacinalaquepertenece == "Instituto de Salud Carlos III" | Organizacinalaquepertenece == "Fundación Jiménez Díaz" |
>  Organizacinalaquepertenece == "Hospital Universitario 12 de Octubre" | Organizacinalaquepertenece == "sermas" | Organizacinalaquepertenece == "Hospital de To
> rrejón" | Organizacinalaquepertenece == "Anagnor Consultores" |  Organizacinalaquepertenece == "Sandoz " | Organizacinalaquepertenece == "Ministerio del inter
> ior. " | Organizacinalaquepertenece == "Fundación Lovexair" | Organizacinalaquepertenece == "Medtronic Ibérica" | Organizacinalaquepertenece == "Hospital Univ
> ersitario de Móstoles"
(16 real changes made)

. replace ccaa = "Murcia" if Organizacinalaquepertenece == "SERVICIO MURCIANO DE SALUD. AREA V ALTIPLANO" | Organizacinalaquepertenece == "Sms" | Organizacinala
> quepertenece == "Servicio Murciano de Salud" | Organizacinalaquepertenece == "Servicio Murciano de Salud" | Organizacinalaquepertenece == "Servicio Murciano d
> e Salud"
(5 real changes made)

. replace ccaa = "Navarra" if Organizacinalaquepertenece == "Servicio Navarro de Salud-Osasunbidea" | Organizacinalaquepertenece == "Servicio Navarro Salud" | O
> rganizacinalaquepertenece == "Clínica Universidad de Navarra" | Organizacinalaquepertenece == "Servicio Navarro de Salud"
(4 real changes made)

. replace ccaa = "País Vasco" if Organizacinalaquepertenece == "Instituto Kronikgune" | Organizacinalaquepertenece == "OSI TOLOSALDEA" | Organizacinalaqueperten
> ece == "OSI Bilbao-Basurto" | Organizacinalaquepertenece == "OSI Araba. Osakidetza" | Organizacinalaquepertenece == "Osakidetza" | Organizacinalaquepertenece 
> == "Osakidetza" | Organizacinalaquepertenece == "OSI Araba" | Organizacinalaquepertenece == "OSI TOLOSALDEA" | Organizacinalaquepertenece == "OSI BILBAO BASUR
> TO" | Organizacinalaquepertenece == "Osakidetza"
(12 real changes made)

. replace ccaa = "La Rioja" if Organizacinalaquepertenece == "RIOJA SALUD"
(1 real change made)

. ta ccaa, m

                ccaa |      Freq.     Percent        Cum.
---------------------+-----------------------------------
                     |         33       22.60       22.60
           Andalucía |         27       18.49       41.10
              Aragón |          2        1.37       42.47
            Asturias |          1        0.68       43.15
            Baleares |          3        2.05       45.21
            Canarias |          2        1.37       46.58
           Cantabria |          3        2.05       48.63
  Castilla la Mancha |          5        3.42       52.05
     Castilla y León |          4        2.74       54.79
            Cataluña |         16       10.96       65.75
Comunidad Valenciana |          9        6.16       71.92
         Extremadura |          1        0.68       72.60
             Galicia |          2        1.37       73.97
            La Rioja |          1        0.68       74.66
              Madrid |         16       10.96       85.62
              Murcia |          5        3.42       89.04
             Navarra |          4        2.74       91.78
          País Vasco |         12        8.22      100.00
---------------------+-----------------------------------
               Total |        146      100.00

. preserve 

. keep mujer dummy_edad_ranges1 dummy_edad_ranges2 dummy_edad_ranges3 dummy_edad_ranges4  ///
> ccaa num_autovaloracion 

. 
. cd C:/results
C:\results

. asdoc sum,   title(Summary statistics , by sociodemographic variable)  save(C:/results/resultssociodemographic_tab0.doc) stats(N mean sd min max) label replac
> e 

             |         N       mean         sd        min        max 
-------------+-------------------------------------------------------
num_autova~n |       146   3.027397   1.480658          1          6 
       mujer |       146   .4246575   .4959924          0          1 
dummy_edad~1 |       146   .0136986   .1166369          0          1 
dummy_edad~2 |       146   .1164384    .321854          0          1 
dummy_edad~3 |       146   .8287671   .3780091          0          1 
dummy_edad~4 |       146   .0342466   .1824879          0          1 
(note: file C:/results/resultssociodemographic_tab0.doc not found)
Click to Open File:  C:/results/resultssociodemographic_tab0.doc

. 
. 
. restore

.  
.  * Generate numeric items
.  global items item1 item2 item3 item4 item5 item6 item7 item8 item9 item10 ///
>  item11 item12 item13 item14 item15 item16 item17 item18 item19 item20 ///
>  item21 item22 item23 item24 item25 item26 item27 item28 item29 item30 ///
>  item31 item32 item33 item34 item35 item36 item37 item38 item39 item40 item41

.  
. foreach var of global items {
  2.  ta `var', m
  3.  encode `var', generate(num_`var') 
  4.  }

           1.   Los directivos/as de esta |
    organización ven favorable llevar a |
                        cabo cambios en |      Freq.     Percent        Cum.
----------------------------------------+-----------------------------------
                             De acuerdo |         65       44.52       44.52
                          En desacuerdo |         18       12.33       56.85
         Ni de acuerdo ni en desacuerdo |         16       10.96       67.81
                  Totalmente de acuerdo |         43       29.45       97.26
               Totalmente en desacuerdo |          4        2.74      100.00
----------------------------------------+-----------------------------------
                                  Total |        146      100.00

 2.     El liderazgo en mi organización |
     favorece el desarrollo de la SDBV. |      Freq.     Percent        Cum.
----------------------------------------+-----------------------------------
                             De acuerdo |         64       43.84       43.84
                          En desacuerdo |         18       12.33       56.16
         Ni de acuerdo ni en desacuerdo |         31       21.23       77.40
                  Totalmente de acuerdo |         26       17.81       95.21
               Totalmente en desacuerdo |          7        4.79      100.00
----------------------------------------+-----------------------------------
                                  Total |        146      100.00

     3. Las estrategias definidas en la |
    organización están alineadas con el |
                              avance de |      Freq.     Percent        Cum.
----------------------------------------+-----------------------------------
                             De acuerdo |         55       37.67       37.67
                          En desacuerdo |         25       17.12       54.79
         Ni de acuerdo ni en desacuerdo |         39       26.71       81.51
                  Totalmente de acuerdo |         22       15.07       96.58
               Totalmente en desacuerdo |          5        3.42      100.00
----------------------------------------+-----------------------------------
                                  Total |        146      100.00

       4. Los/as pacientes han |
  participado de algún modo en |
   la elaboración de la estrat |      Freq.     Percent        Cum.
-------------------------------+-----------------------------------
                    De acuerdo |         30       20.55       20.55
                 En desacuerdo |         56       38.36       58.90
Ni de acuerdo ni en desacuerdo |         37       25.34       84.25
         Totalmente de acuerdo |          4        2.74       86.99
      Totalmente en desacuerdo |         19       13.01      100.00
-------------------------------+-----------------------------------
                         Total |        146      100.00

    5.  Los/as trabajadores tienen |
conocimiento de las estrategias y |
                 objetivos de la  |      Freq.     Percent        Cum.
----------------------------------+-----------------------------------
                       De acuerdo |         30       20.55       20.55
                    En desacuerdo |         49       33.56       54.11
   Ni de acuerdo ni en desacuerdo |         43       29.45       83.56
            Totalmente de acuerdo |          8        5.48       89.04
         Totalmente en desacuerdo |         16       10.96      100.00
----------------------------------+-----------------------------------
                            Total |        146      100.00

6.      Los/as pacientes tienen conocimiento |
  de los objetivos e iniciativas que la |
                                     or |      Freq.     Percent        Cum.
----------------------------------------+-----------------------------------
                             De acuerdo |         17       11.64       11.64
                          En desacuerdo |         62       42.47       54.11
         Ni de acuerdo ni en desacuerdo |         37       25.34       79.45
                  Totalmente de acuerdo |          3        2.05       81.51
               Totalmente en desacuerdo |         27       18.49      100.00
----------------------------------------+-----------------------------------
                                  Total |        146      100.00

    7.  Las unidades organizativas están |
 estructuradas de forma predominante en |
                                  base  |      Freq.     Percent        Cum.
----------------------------------------+-----------------------------------
                             De acuerdo |         48       32.88       32.88
                          En desacuerdo |         41       28.08       60.96
         Ni de acuerdo ni en desacuerdo |         36       24.66       85.62
                  Totalmente de acuerdo |          8        5.48       91.10
               Totalmente en desacuerdo |         13        8.90      100.00
----------------------------------------+-----------------------------------
                                  Total |        146      100.00

       8.       Existen alianzas con |
              empresas y otras |
     organizaciones públicas y |
                 privadas para |      Freq.     Percent        Cum.
-------------------------------+-----------------------------------
                    De acuerdo |         71       48.63       48.63
                 En desacuerdo |         21       14.38       63.01
Ni de acuerdo ni en desacuerdo |         32       21.92       84.93
         Totalmente de acuerdo |         15       10.27       95.21
      Totalmente en desacuerdo |          7        4.79      100.00
-------------------------------+-----------------------------------
                         Total |        146      100.00

9.      La capacidad de aprendizaje |
     de los/as trabajadores se |
       considera un factor cla |      Freq.     Percent        Cum.
-------------------------------+-----------------------------------
                    De acuerdo |         59       40.41       40.41
                 En desacuerdo |         14        9.59       50.00
Ni de acuerdo ni en desacuerdo |         20       13.70       63.70
         Totalmente de acuerdo |         46       31.51       95.21
      Totalmente en desacuerdo |          7        4.79      100.00
-------------------------------+-----------------------------------
                         Total |        146      100.00

10.     El modelo de gobernanza favorece la |
   cultura de confianza y colaboración, |
                                    pro |      Freq.     Percent        Cum.
----------------------------------------+-----------------------------------
                             De acuerdo |         49       33.56       33.56
                          En desacuerdo |         27       18.49       52.05
         Ni de acuerdo ni en desacuerdo |         41       28.08       80.14
                  Totalmente de acuerdo |         21       14.38       94.52
               Totalmente en desacuerdo |          8        5.48      100.00
----------------------------------------+-----------------------------------
                                  Total |        146      100.00

     11.        Se integra la voz de los |
             agentes comunitarios |
   (asociaciones de pacientes, te |      Freq.     Percent        Cum.
----------------------------------+-----------------------------------
                       De acuerdo |         44       30.14       30.14
                    En desacuerdo |         46       31.51       61.64
   Ni de acuerdo ni en desacuerdo |         38       26.03       87.67
            Totalmente de acuerdo |         12        8.22       95.89
         Totalmente en desacuerdo |          6        4.11      100.00
----------------------------------+-----------------------------------
                            Total |        146      100.00

      12.       Se identifican y analizan las |
tecnologías e innovaciones emergentes.  |      Freq.     Percent        Cum.
----------------------------------------+-----------------------------------
                             De acuerdo |         70       47.95       47.95
                          En desacuerdo |         15       10.27       58.22
         Ni de acuerdo ni en desacuerdo |         35       23.97       82.19
                  Totalmente de acuerdo |         19       13.01       95.21
               Totalmente en desacuerdo |          7        4.79      100.00
----------------------------------------+-----------------------------------
                                  Total |        146      100.00

     13.        Parte arraigada de la |
  cultura de esta organización |
     es que los/as trabajadore |      Freq.     Percent        Cum.
-------------------------------+-----------------------------------
                    De acuerdo |         54       36.99       36.99
                 En desacuerdo |         27       18.49       55.48
Ni de acuerdo ni en desacuerdo |         32       21.92       77.40
         Totalmente de acuerdo |         22       15.07       92.47
      Totalmente en desacuerdo |         11        7.53      100.00
-------------------------------+-----------------------------------
                         Total |        146      100.00

         14.    Se buscan sistemáticamente |
 oportunidades para la incorporación de |
                             la innovac |      Freq.     Percent        Cum.
----------------------------------------+-----------------------------------
                             De acuerdo |         58       39.73       39.73
                          En desacuerdo |         29       19.86       59.59
         Ni de acuerdo ni en desacuerdo |         31       21.23       80.82
                  Totalmente de acuerdo |         19       13.01       93.84
               Totalmente en desacuerdo |          9        6.16      100.00
----------------------------------------+-----------------------------------
                                  Total |        146      100.00

      15.       Todas las partes que |
   componen la organización se |
   gestionan de forma intercon |      Freq.     Percent        Cum.
-------------------------------+-----------------------------------
                    De acuerdo |         45       30.82       30.82
                 En desacuerdo |         46       31.51       62.33
Ni de acuerdo ni en desacuerdo |         35       23.97       86.30
         Totalmente de acuerdo |          5        3.42       89.73
      Totalmente en desacuerdo |         15       10.27      100.00
-------------------------------+-----------------------------------
                         Total |        146      100.00

        16.     Los sistemas de información |
  permiten la explotación y el análisis |
                             de datos c |      Freq.     Percent        Cum.
----------------------------------------+-----------------------------------
                             De acuerdo |         61       41.78       41.78
                          En desacuerdo |         29       19.86       61.64
         Ni de acuerdo ni en desacuerdo |         28       19.18       80.82
                  Totalmente de acuerdo |         18       12.33       93.15
               Totalmente en desacuerdo |         10        6.85      100.00
----------------------------------------+-----------------------------------
                                  Total |        146      100.00

17.     Existen sistemas de información que |
   permiten medir el coste del ciclo de |
                                    ate |      Freq.     Percent        Cum.
----------------------------------------+-----------------------------------
                             De acuerdo |         49       33.56       33.56
                          En desacuerdo |         38       26.03       59.59
         Ni de acuerdo ni en desacuerdo |         32       21.92       81.51
                  Totalmente de acuerdo |         12        8.22       89.73
               Totalmente en desacuerdo |         15       10.27      100.00
----------------------------------------+-----------------------------------
                                  Total |        146      100.00

        18.     Existe una Historia Clínica |
  Electrónica integrada e interoperable |
                             desde todo |      Freq.     Percent        Cum.
----------------------------------------+-----------------------------------
                             De acuerdo |         59       40.41       40.41
                          En desacuerdo |         18       12.33       52.74
         Ni de acuerdo ni en desacuerdo |         14        9.59       62.33
                  Totalmente de acuerdo |         47       32.19       94.52
               Totalmente en desacuerdo |          8        5.48      100.00
----------------------------------------+-----------------------------------
                                  Total |        146      100.00

    19. Existen iniciativas de medición |
   sistemática de resultados reportados |
                                por los |      Freq.     Percent        Cum.
----------------------------------------+-----------------------------------
                             De acuerdo |         33       22.60       22.60
                          En desacuerdo |         51       34.93       57.53
         Ni de acuerdo ni en desacuerdo |         36       24.66       82.19
                  Totalmente de acuerdo |         11        7.53       89.73
               Totalmente en desacuerdo |         15       10.27      100.00
----------------------------------------+-----------------------------------
                                  Total |        146      100.00

 20. Existen iniciativas que permiten a |
los/as pacientes incorporar información |
                                      s |      Freq.     Percent        Cum.
----------------------------------------+-----------------------------------
                             De acuerdo |         29       19.86       19.86
                          En desacuerdo |         47       32.19       52.05
         Ni de acuerdo ni en desacuerdo |         30       20.55       72.60
                  Totalmente de acuerdo |         23       15.75       88.36
               Totalmente en desacuerdo |         17       11.64      100.00
----------------------------------------+-----------------------------------
                                  Total |        146      100.00

    21. Existen iniciativas de |
       medición sistemática de |
 experiencia de los/as pacient |      Freq.     Percent        Cum.
-------------------------------+-----------------------------------
                    De acuerdo |         34       23.29       23.29
                 En desacuerdo |         45       30.82       54.11
Ni de acuerdo ni en desacuerdo |         40       27.40       81.51
         Totalmente de acuerdo |         10        6.85       88.36
      Totalmente en desacuerdo |         17       11.64      100.00
-------------------------------+-----------------------------------
                         Total |        146      100.00

       22.      Hay experiencias en |
        modelos de atención no |
                   presencial. |      Freq.     Percent        Cum.
-------------------------------+-----------------------------------
                    De acuerdo |         77       52.74       52.74
                 En desacuerdo |          8        5.48       58.22
Ni de acuerdo ni en desacuerdo |         16       10.96       69.18
         Totalmente de acuerdo |         41       28.08       97.26
      Totalmente en desacuerdo |          4        2.74      100.00
-------------------------------+-----------------------------------
                         Total |        146      100.00

       23.      Hay experiencias de |
        aplicación de Big Data |
       orientada a mejorar los |
                     resultado |      Freq.     Percent        Cum.
-------------------------------+-----------------------------------
                    De acuerdo |         40       27.40       27.40
                 En desacuerdo |         40       27.40       54.79
Ni de acuerdo ni en desacuerdo |         40       27.40       82.19
         Totalmente de acuerdo |         15       10.27       92.47
      Totalmente en desacuerdo |         11        7.53      100.00
-------------------------------+-----------------------------------
                         Total |        146      100.00

      24.       Esta organización ha |
  desarrollado experiencias de |
    identificación del patient |      Freq.     Percent        Cum.
-------------------------------+-----------------------------------
                    De acuerdo |         21       14.38       14.38
                 En desacuerdo |         40       27.40       41.78
Ni de acuerdo ni en desacuerdo |         55       37.67       79.45
         Totalmente de acuerdo |         13        8.90       88.36
      Totalmente en desacuerdo |         17       11.64      100.00
-------------------------------+-----------------------------------
                         Total |        146      100.00

 25.    Hay iniciativas de ciberseguridad. |      Freq.     Percent        Cum.
----------------------------------------+-----------------------------------
                             De acuerdo |         57       39.04       39.04
                          En desacuerdo |         14        9.59       48.63
         Ni de acuerdo ni en desacuerdo |         51       34.93       83.56
                  Totalmente de acuerdo |         21       14.38       97.95
               Totalmente en desacuerdo |          3        2.05      100.00
----------------------------------------+-----------------------------------
                                  Total |        146      100.00

             26.        Se cuenta con |
  profesionales formados/as en |
       competencias digitales. |      Freq.     Percent        Cum.
-------------------------------+-----------------------------------
                    De acuerdo |         64       43.84       43.84
                 En desacuerdo |         26       17.81       61.64
Ni de acuerdo ni en desacuerdo |         31       21.23       82.88
         Totalmente de acuerdo |         20       13.70       96.58
      Totalmente en desacuerdo |          5        3.42      100.00
-------------------------------+-----------------------------------
                         Total |        146      100.00

27.     Los/as profesionales de la |
      organización conocen los |
      fundamentos de la sanida |      Freq.     Percent        Cum.
-------------------------------+-----------------------------------
                    De acuerdo |         28       19.18       19.18
                 En desacuerdo |         58       39.73       58.90
Ni de acuerdo ni en desacuerdo |         44       30.14       89.04
         Totalmente de acuerdo |          5        3.42       92.47
      Totalmente en desacuerdo |         11        7.53      100.00
-------------------------------+-----------------------------------
                         Total |        146      100.00

        28.     La organización promueve la |
  experimentación e innovación en temas |
                             relacionad |      Freq.     Percent        Cum.
----------------------------------------+-----------------------------------
                             De acuerdo |         42       28.77       28.77
                          En desacuerdo |         37       25.34       54.11
         Ni de acuerdo ni en desacuerdo |         37       25.34       79.45
                  Totalmente de acuerdo |         17       11.64       91.10
               Totalmente en desacuerdo |         13        8.90      100.00
----------------------------------------+-----------------------------------
                                  Total |        146      100.00

  29.   Todas las partes que conforman la |
organización (departamentos, secciones, |
                                     un |      Freq.     Percent        Cum.
----------------------------------------+-----------------------------------
                             De acuerdo |         32       21.92       21.92
                          En desacuerdo |         49       33.56       55.48
         Ni de acuerdo ni en desacuerdo |         40       27.40       82.88
                  Totalmente de acuerdo |         12        8.22       91.10
               Totalmente en desacuerdo |         13        8.90      100.00
----------------------------------------+-----------------------------------
                                  Total |        146      100.00

   30.  La organización sigue, y está al |
            tanto de lo que hacen otras |
                        organizaciones  |      Freq.     Percent        Cum.
----------------------------------------+-----------------------------------
                             De acuerdo |         60       41.10       41.10
                          En desacuerdo |         33       22.60       63.70
         Ni de acuerdo ni en desacuerdo |         31       21.23       84.93
                  Totalmente de acuerdo |         12        8.22       93.15
               Totalmente en desacuerdo |         10        6.85      100.00
----------------------------------------+-----------------------------------
                                  Total |        146      100.00

           31.  Las experiencias e ideas |
     suministradas por fuentes externas |
                       (consultores, pr |      Freq.     Percent        Cum.
----------------------------------------+-----------------------------------
                             De acuerdo |         57       39.04       39.04
                          En desacuerdo |         35       23.97       63.01
         Ni de acuerdo ni en desacuerdo |         33       22.60       85.62
                  Totalmente de acuerdo |         14        9.59       95.21
               Totalmente en desacuerdo |          7        4.79      100.00
----------------------------------------+-----------------------------------
                                  Total |        146      100.00

           32.  Se participa en |
iniciativas de benchmarking de |
         resultados en salud.  |      Freq.     Percent        Cum.
-------------------------------+-----------------------------------
                    De acuerdo |         50       34.25       34.25
                 En desacuerdo |         25       17.12       51.37
Ni de acuerdo ni en desacuerdo |         36       24.66       76.03
         Totalmente de acuerdo |         25       17.12       93.15
      Totalmente en desacuerdo |         10        6.85      100.00
-------------------------------+-----------------------------------
                         Total |        146      100.00

 33.    Existe un cuadro de mando |
   integral con indicadores de |
        seguimiento y evaluaci |      Freq.     Percent        Cum.
-------------------------------+-----------------------------------
                    De acuerdo |         34       23.29       23.29
                 En desacuerdo |         43       29.45       52.74
Ni de acuerdo ni en desacuerdo |         42       28.77       81.51
         Totalmente de acuerdo |         14        9.59       91.10
      Totalmente en desacuerdo |         13        8.90      100.00
-------------------------------+-----------------------------------
                         Total |        146      100.00

34.     Se realizan evaluaciones periódicas |
                de la calidad del dato. |      Freq.     Percent        Cum.
----------------------------------------+-----------------------------------
                             De acuerdo |         52       35.62       35.62
                          En desacuerdo |         28       19.18       54.79
         Ni de acuerdo ni en desacuerdo |         44       30.14       84.93
                  Totalmente de acuerdo |         10        6.85       91.78
               Totalmente en desacuerdo |         12        8.22      100.00
----------------------------------------+-----------------------------------
                                  Total |        146      100.00

      35.       El acceso y explotación de la |
información relevante para una atención |
                                 sanita |      Freq.     Percent        Cum.
----------------------------------------+-----------------------------------
                             De acuerdo |         28       19.18       19.18
                          En desacuerdo |         57       39.04       58.22
         Ni de acuerdo ni en desacuerdo |         38       26.03       84.25
                  Totalmente de acuerdo |          7        4.79       89.04
               Totalmente en desacuerdo |         16       10.96      100.00
----------------------------------------+-----------------------------------
                                  Total |        146      100.00

    36. En mi organización son |
           premiadas las ideas |
    innovadoras que funcionan. |      Freq.     Percent        Cum.
-------------------------------+-----------------------------------
                    De acuerdo |         54       36.99       36.99
                 En desacuerdo |         23       15.75       52.74
Ni de acuerdo ni en desacuerdo |         37       25.34       78.08
         Totalmente de acuerdo |         15       10.27       88.36
      Totalmente en desacuerdo |         17       11.64      100.00
-------------------------------+-----------------------------------
                         Total |        146      100.00

    37. Los recursos presupuestados son |
  suficientes para el avance en materia |
                                 de SDB |      Freq.     Percent        Cum.
----------------------------------------+-----------------------------------
                             De acuerdo |         16       10.96       10.96
                          En desacuerdo |         68       46.58       57.53
         Ni de acuerdo ni en desacuerdo |         30       20.55       78.08
                  Totalmente de acuerdo |          1        0.68       78.77
               Totalmente en desacuerdo |         31       21.23      100.00
----------------------------------------+-----------------------------------
                                  Total |        146      100.00

     38.        Existen sistemas de incentivos |
económicos para los/as profesionales en |
                                  base  |      Freq.     Percent        Cum.
----------------------------------------+-----------------------------------
                             De acuerdo |         41       28.08       28.08
                          En desacuerdo |         42       28.77       56.85
         Ni de acuerdo ni en desacuerdo |         17       11.64       68.49
                  Totalmente de acuerdo |         11        7.53       76.03
               Totalmente en desacuerdo |         35       23.97      100.00
----------------------------------------+-----------------------------------
                                  Total |        146      100.00

      39.       La financiación que recibe la |
     organización está alineada con los |
                            resultados  |      Freq.     Percent        Cum.
----------------------------------------+-----------------------------------
                             De acuerdo |         21       14.38       14.38
                          En desacuerdo |         51       34.93       49.32
         Ni de acuerdo ni en desacuerdo |         44       30.14       79.45
                  Totalmente de acuerdo |          5        3.42       82.88
               Totalmente en desacuerdo |         25       17.12      100.00
----------------------------------------+-----------------------------------
                                  Total |        146      100.00

   40.  Se han realizado experiencias de |
pago en base a los resultados en salud. |      Freq.     Percent        Cum.
----------------------------------------+-----------------------------------
                             De acuerdo |         24       16.44       16.44
                          En desacuerdo |         48       32.88       49.32
         Ni de acuerdo ni en desacuerdo |         33       22.60       71.92
                  Totalmente de acuerdo |          5        3.42       75.34
               Totalmente en desacuerdo |         36       24.66      100.00
----------------------------------------+-----------------------------------
                                  Total |        146      100.00

   41.  Se han realizado experiencias de |
             compra pública innovadora. |      Freq.     Percent        Cum.
----------------------------------------+-----------------------------------
                             De acuerdo |         37       25.34       25.34
                          En desacuerdo |         32       21.92       47.26
         Ni de acuerdo ni en desacuerdo |         53       36.30       83.56
                  Totalmente de acuerdo |         13        8.90       92.47
               Totalmente en desacuerdo |         11        7.53      100.00
----------------------------------------+-----------------------------------
                                  Total |        146      100.00

.  
.  gen id = _n

.  
. 
. 
. ///////////////////
> * Factor analysis
. //////////////////
> 
. 
. *------------------*
. * FA With all items
. *------------------*
.  
. 
. * Correlaciones items
. 
. 
. 
. 
. preserve 

.  keep num_item1 num_item2 num_item3 num_item4 num_item5 num_item6 num_item7 num_item8 num_item9 num_item10 ///
>  num_item11 num_item12 num_item13 num_item14 num_item15 num_item16 num_item17 num_item18 num_item19 num_item20 ///
>  num_item21 num_item22 num_item23 num_item24 num_item25 num_item26 num_item27 num_item28 num_item29 num_item30 ///
>  num_item31 num_item32 num_item33 num_item34 num_item35 num_item36 num_item37 num_item38 num_item39 num_item40 num_item41

.  
.  cd  C:/results
C:\results

. pwcorr

             | num_i~m1 num_i~m2 num_i~m3 num_i~m4 num_i~m5 num_i~m6 num_i~m7
-------------+---------------------------------------------------------------
   num_item1 |   1.0000 
   num_item2 |   0.3157   1.0000 
   num_item3 |   0.1223   0.3717   1.0000 
   num_item4 |   0.0403   0.1079   0.0453   1.0000 
   num_item5 |  -0.0749   0.3319   0.2476   0.3797   1.0000 
   num_item6 |  -0.0635   0.1857   0.0832   0.2906   0.4223   1.0000 
   num_item7 |   0.0962   0.2093   0.1488   0.1039   0.2722   0.2684   1.0000 
   num_item8 |   0.0524   0.1797   0.2844   0.0951   0.3264   0.2116   0.3120 
   num_item9 |   0.0826   0.2591   0.2864  -0.1653   0.0529  -0.0513   0.2586 
  num_item10 |   0.2293   0.3344   0.2741   0.0426   0.2710   0.1080   0.1936 
  num_item11 |   0.0134   0.0913  -0.0134   0.1342   0.1466   0.0628   0.0529 
  num_item12 |   0.0076   0.1036   0.2510  -0.0648   0.1491   0.1675   0.1475 
  num_item13 |   0.2118   0.1865   0.2099   0.0719   0.0741   0.0734   0.2876 
  num_item14 |   0.1941   0.2489   0.3592   0.0760   0.2613   0.1549   0.2578 
  num_item15 |  -0.0330   0.0113  -0.0287   0.2266   0.2901   0.2791   0.2118 
  num_item16 |  -0.0352   0.0241   0.0144   0.0162   0.0115  -0.0008   0.0919 
  num_item17 |   0.0369   0.1924   0.0684   0.1008   0.0777   0.1382   0.1921 
  num_item18 |   0.1988   0.0476   0.0972   0.0943   0.0181  -0.1166  -0.0959 
  num_item19 |   0.1221   0.0854   0.1884   0.1593   0.2085   0.0931   0.2594 
  num_item20 |   0.0946   0.1356   0.1511  -0.0234   0.0194   0.1202   0.2450 
  num_item21 |   0.0771   0.2051   0.2557   0.1620   0.2780   0.1557   0.3910 
  num_item22 |   0.1395   0.2464   0.1709  -0.0812  -0.0836   0.0110   0.0968 
  num_item23 |   0.0452   0.2070   0.2321   0.0276   0.1274   0.0173   0.0900 
  num_item24 |   0.1631   0.2457   0.2353   0.0881   0.3580   0.1299   0.2033 
  num_item25 |   0.1349   0.0206   0.2277  -0.0576  -0.0035   0.0691   0.2481 
  num_item26 |   0.2494   0.1371   0.2159  -0.0453   0.0725   0.1650   0.1260 
  num_item27 |   0.0384   0.1749   0.1090   0.1617   0.2941   0.2738   0.2638 
  num_item28 |   0.0484   0.2127   0.1881   0.1619   0.1960   0.2167   0.1634 
  num_item29 |   0.1029   0.0601  -0.0476   0.1283   0.1244   0.1711   0.2561 
  num_item30 |  -0.0460   0.1185   0.2626   0.2693   0.3041   0.2666   0.1287 
  num_item31 |   0.1465   0.2124   0.4136   0.1403   0.2605   0.1458   0.1160 
  num_item32 |   0.1345   0.0721   0.2506  -0.0498   0.1377   0.1328   0.1098 
  num_item33 |   0.0202   0.1064   0.0890   0.1679   0.1501   0.1409   0.2736 
  num_item34 |   0.0958   0.0370   0.1079  -0.0344   0.0077   0.0864   0.2045 
  num_item35 |   0.1568   0.1964   0.0134  -0.0404   0.0196  -0.0082   0.1884 
  num_item36 |   0.0748   0.1727   0.1939   0.1362   0.1887   0.1986   0.2642 
  num_item37 |  -0.0600   0.0808  -0.0048   0.1128   0.2708   0.2181   0.2736 
  num_item38 |  -0.0345   0.0775   0.0540   0.0190   0.1481   0.0870   0.2275 
  num_item39 |   0.0549   0.1765   0.1765   0.1639   0.1509   0.1296   0.1741 
  num_item40 |   0.0937   0.2155   0.1667   0.0332   0.1017   0.0693   0.1802 
  num_item41 |   0.1908   0.0153   0.0956   0.0476   0.2018   0.0048   0.1842 

             | num_i~m8 num_i~m9 num_i~10 num_i~11 num_i~12 num_i~13 num_i~14
-------------+---------------------------------------------------------------
   num_item8 |   1.0000 
   num_item9 |   0.2234   1.0000 
  num_item10 |   0.3537   0.3533   1.0000 
  num_item11 |   0.1614   0.0567   0.1402   1.0000 
  num_item12 |   0.4519   0.1628   0.3132   0.1613   1.0000 
  num_item13 |   0.3210   0.2673   0.3801   0.2257   0.2883   1.0000 
  num_item14 |   0.2381   0.3055   0.3221   0.1556   0.2468   0.1790   1.0000 
  num_item15 |   0.1896   0.1354   0.1942   0.1723   0.1849   0.2839   0.2376 
  num_item16 |  -0.0372   0.1142   0.0382   0.1010   0.0686   0.0789   0.0684 
  num_item17 |   0.0541   0.0362   0.1297   0.2372   0.0595   0.2146   0.1722 
  num_item18 |  -0.0232   0.0239   0.1322   0.2063   0.0675   0.0676   0.0983 
  num_item19 |   0.1696   0.2192   0.1975   0.0193   0.0859   0.2564   0.2701 
  num_item20 |   0.2244   0.0852   0.2954   0.0775   0.3215   0.2573   0.2340 
  num_item21 |   0.1891   0.1877   0.2199  -0.0250   0.1216   0.2594   0.1426 
  num_item22 |   0.0761   0.2344   0.1621   0.1693   0.1512   0.0990   0.2173 
  num_item23 |   0.2878   0.1702   0.2990   0.1790   0.2645   0.1915   0.1234 
  num_item24 |   0.1801   0.0997   0.3052   0.1004   0.2014   0.2657   0.3254 
  num_item25 |   0.1783   0.2803   0.2671  -0.0849   0.1830   0.1365   0.2830 
  num_item26 |   0.1775   0.0874   0.2742   0.1467   0.2428   0.3281   0.2753 
  num_item27 |   0.2689   0.1006   0.1376  -0.0500   0.2062   0.1352   0.1442 
  num_item28 |   0.3386   0.0446   0.1977   0.2490   0.3380   0.2866   0.3258 
  num_item29 |   0.1882   0.0994   0.1073   0.1301   0.1739   0.2002   0.1350 
  num_item30 |   0.2088   0.0288   0.3220   0.1756   0.2492   0.1956   0.2974 
  num_item31 |   0.2327   0.0795   0.3607   0.2685   0.2792   0.3194   0.4116 
  num_item32 |   0.2361   0.1034   0.1570   0.1191   0.3009   0.2132   0.2274 
  num_item33 |   0.1095  -0.0082   0.1994   0.0443   0.1098   0.1985   0.1681 
  num_item34 |   0.1503   0.0143   0.1948   0.0959   0.2654   0.2164   0.1573 
  num_item35 |   0.1409   0.1262   0.1995   0.1500   0.2048   0.2826   0.0606 
  num_item36 |   0.3160  -0.0086   0.1837   0.2375   0.3049   0.3975   0.1345 
  num_item37 |   0.2417   0.1487   0.2030   0.1783   0.1111   0.2438   0.1556 
  num_item38 |   0.2175   0.0691   0.1771   0.2142   0.0802   0.2314  -0.0169 
  num_item39 |   0.0884   0.1019   0.2565   0.1314   0.1117   0.1715   0.0896 
  num_item40 |   0.1039   0.1023   0.2772   0.2025   0.1784   0.2554   0.0380 
  num_item41 |   0.1023   0.1448   0.1751   0.1833   0.0983   0.1670   0.2263 

             | num_i~15 num_i~16 num_i~17 num_i~18 num_i~19 num_i~20 num_i~21
-------------+---------------------------------------------------------------
  num_item15 |   1.0000 
  num_item16 |   0.1673   1.0000 
  num_item17 |   0.1630   0.3364   1.0000 
  num_item18 |  -0.0566   0.1507   0.1631   1.0000 
  num_item19 |   0.2591   0.2064   0.3098   0.2181   1.0000 
  num_item20 |   0.1080   0.0949   0.1617   0.1467   0.2124   1.0000 
  num_item21 |   0.1397   0.0409   0.1339   0.0753   0.4225   0.2382   1.0000 
  num_item22 |  -0.0007   0.1954   0.2427   0.1839   0.1462   0.1950   0.1321 
  num_item23 |   0.0581   0.2147   0.0682   0.0419   0.2102   0.0566  -0.0376 
  num_item24 |   0.2915   0.0819   0.1887   0.1305   0.2424   0.2379   0.3719 
  num_item25 |   0.1133   0.1200   0.0845   0.2332   0.2643   0.2479   0.1590 
  num_item26 |   0.1929   0.1742   0.1698   0.1105   0.0299   0.1375   0.0515 
  num_item27 |   0.2331   0.1421   0.0394  -0.0112   0.2150   0.1423   0.1485 
  num_item28 |   0.1369   0.1498   0.1875   0.1410   0.1765   0.2566   0.0922 
  num_item29 |   0.2841   0.0673   0.0570   0.0755   0.2494   0.2611   0.1380 
  num_item30 |   0.2211   0.0357   0.1963   0.0446   0.1322   0.2603   0.1499 
  num_item31 |   0.2082   0.1538   0.1387   0.1279   0.1910   0.2048   0.1246 
  num_item32 |   0.1914   0.1024   0.2298   0.1999   0.2845   0.2176   0.2465 
  num_item33 |   0.1756   0.1769   0.3928   0.0580   0.3485   0.1771   0.1899 
  num_item34 |   0.1033   0.0643   0.3883   0.0077   0.2395   0.3636   0.2054 
  num_item35 |   0.0558   0.1294   0.2259  -0.0490   0.1223   0.2899   0.2757 
  num_item36 |   0.2885   0.2104   0.1660   0.1014   0.2562   0.1952   0.3291 
  num_item37 |   0.3735   0.1725   0.2725   0.0572   0.3330   0.0487   0.1753 
  num_item38 |   0.2220   0.3305   0.1765   0.1831   0.2010   0.1078   0.1063 
  num_item39 |   0.2026   0.2306   0.2379   0.0766   0.2441   0.2115   0.2061 
  num_item40 |   0.1572   0.3131   0.2388   0.2266   0.2208   0.2233   0.1444 
  num_item41 |   0.1979   0.1894   0.1134   0.2592   0.1010   0.0622   0.1142 

             | num_i~22 num_i~23 num_i~24 num_i~25 num_i~26 num_i~27 num_i~28
-------------+---------------------------------------------------------------
  num_item22 |   1.0000 
  num_item23 |   0.1820   1.0000 
  num_item24 |   0.1094   0.1867   1.0000 
  num_item25 |   0.1811   0.0748   0.2629   1.0000 
  num_item26 |   0.1368   0.1937   0.2920   0.1860   1.0000 
  num_item27 |  -0.0153   0.0454   0.1111   0.1232   0.0479   1.0000 
  num_item28 |  -0.0364   0.2554   0.2400   0.1147   0.2262   0.4035   1.0000 
  num_item29 |   0.0539  -0.0176   0.1505   0.0545   0.1494   0.3659   0.2394 
  num_item30 |   0.0843   0.1018   0.3044   0.1644   0.2095   0.2213   0.2729 
  num_item31 |   0.0511   0.2651   0.3190   0.1674   0.3714   0.0697   0.3455 
  num_item32 |   0.2078   0.0548   0.1265   0.1231   0.1778   0.1150   0.2353 
  num_item33 |   0.0899  -0.0112   0.1670   0.1631   0.0595   0.2063   0.1405 
  num_item34 |   0.0398   0.0377   0.2054   0.0333   0.1249   0.1208   0.2677 
  num_item35 |   0.2026   0.0721   0.1717   0.0825   0.2012   0.1788   0.2557 
  num_item36 |   0.1195   0.1670   0.2719   0.1188   0.2550   0.0751   0.2496 
  num_item37 |   0.0615   0.0915   0.2906   0.0462   0.0975   0.2652   0.3012 
  num_item38 |   0.1586   0.2205   0.2179   0.1138   0.0969   0.1016   0.1097 
  num_item39 |   0.0608   0.0743   0.2299   0.0907   0.1690   0.1548   0.1976 
  num_item40 |   0.2232   0.2507   0.2111   0.0895   0.1828   0.1029   0.2342 
  num_item41 |   0.2081   0.0900   0.2505   0.2546   0.2134  -0.0452   0.1248 

             | num_i~29 num_i~30 num_i~31 num_i~32 num_i~33 num_i~34 num_i~35
-------------+---------------------------------------------------------------
  num_item29 |   1.0000 
  num_item30 |   0.2149   1.0000 
  num_item31 |   0.1613   0.4742   1.0000 
  num_item32 |   0.1653   0.2326   0.2971   1.0000 
  num_item33 |   0.1624   0.2812   0.1453   0.2289   1.0000 
  num_item34 |   0.2310   0.2949   0.2211   0.2839   0.2845   1.0000 
  num_item35 |   0.3753   0.1953   0.0622   0.0826   0.2471   0.3411   1.0000 
  num_item36 |   0.1518   0.1206   0.1727   0.2381   0.0628   0.1911   0.1584 
  num_item37 |   0.1920   0.1752   0.2058   0.2055   0.2628   0.3078   0.1395 
  num_item38 |   0.2572   0.1990   0.1784   0.2076   0.1712   0.2181   0.1106 
  num_item39 |   0.1736   0.1957   0.1728   0.1310   0.1205   0.2989   0.1795 
  num_item40 |   0.2443   0.2671   0.2553   0.2191   0.1446   0.2845   0.2448 
  num_item41 |   0.0767  -0.0039   0.1530   0.2781   0.0798   0.1179   0.0099 

             | num_i~36 num_i~37 num_i~38 num_i~39 num_i~40 num_i~41
-------------+------------------------------------------------------
  num_item36 |   1.0000 
  num_item37 |   0.2648   1.0000 
  num_item38 |   0.3693   0.4113   1.0000 
  num_item39 |   0.3082   0.3828   0.3226   1.0000 
  num_item40 |   0.2872   0.3698   0.6589   0.3947   1.0000 
  num_item41 |   0.2121   0.1697   0.2617   0.2572   0.2052   1.0000 

. 
. /*title(Summary statistics , by sociodemographic variable)  save(C:/results/resultssociodemographic_tab0.doc) stats(N mean sd min max) label replace */
. 
. 
. restore

. 
. 
. * Paso #1: Análisis de Factores: con todos los items.
. *----------------------------------------------------
. 
.  global num_items  num_item1  num_item2  num_item3  num_item4  num_item5  num_item6 num_item7  num_item8  num_item9  num_item10  num_item11  num_item12 ///
>    num_item13  num_item14  num_item15  num_item16  num_item17  num_item18  num_item19  num_item20  num_item21  num_item22  num_item23  num_item24 ///
>    num_item25  num_item26  num_item27  num_item28  num_item29  num_item30  num_item31  num_item32  num_item33  num_item34  num_item35  num_item36 ///
>    num_item37  num_item38  num_item39  num_item40  num_item41

. pca $num_items  // análisis de componentes principales

Principal components/correlation                  Number of obs    =       146
                                                  Number of comp.  =        41
                                                  Trace            =        41
    Rotation: (unrotated = principal)             Rho              =    1.0000

    --------------------------------------------------------------------------
       Component |   Eigenvalue   Difference         Proportion   Cumulative
    -------------+------------------------------------------------------------
           Comp1 |      7.98846      5.58345             0.1948       0.1948
           Comp2 |      2.40501     .0797736             0.0587       0.2535
           Comp3 |      2.32524      .455241             0.0567       0.3102
           Comp4 |         1.87      .126115             0.0456       0.3558
           Comp5 |      1.74388      .164477             0.0425       0.3984
           Comp6 |      1.57941      .148236             0.0385       0.4369
           Comp7 |      1.43117     .0840381             0.0349       0.4718
           Comp8 |      1.34713     .0785087             0.0329       0.5046
           Comp9 |      1.26862     .0552307             0.0309       0.5356
          Comp10 |      1.21339      .041756             0.0296       0.5652
          Comp11 |      1.17164      .100866             0.0286       0.5938
          Comp12 |      1.07077     .0148724             0.0261       0.6199
          Comp13 |       1.0559     .0342943             0.0258       0.6456
          Comp14 |      1.02161     .0926337             0.0249       0.6705
          Comp15 |      .928971     .0324323             0.0227       0.6932
          Comp16 |      .896539     .0583032             0.0219       0.7151
          Comp17 |      .838236     .0372417             0.0204       0.7355
          Comp18 |      .800994       .03414             0.0195       0.7550
          Comp19 |      .766854     .0166509             0.0187       0.7738
          Comp20 |      .750203     .0846512             0.0183       0.7920
          Comp21 |      .665552     .0332462             0.0162       0.8083
          Comp22 |      .632306     .0499619             0.0154       0.8237
          Comp23 |      .582344     .0425399             0.0142       0.8379
          Comp24 |      .539804     .0113877             0.0132       0.8511
          Comp25 |      .528416    .00357552             0.0129       0.8640
          Comp26 |      .524841     .0230493             0.0128       0.8768
          Comp27 |      .501792      .020097             0.0122       0.8890
          Comp28 |      .481695     .0304237             0.0117       0.9008
          Comp29 |      .451271     .0242745             0.0110       0.9118
          Comp30 |      .426996     .0278731             0.0104       0.9222
          Comp31 |      .399123    .00753311             0.0097       0.9319
          Comp32 |       .39159     .0211825             0.0096       0.9415
          Comp33 |      .370408     .0109127             0.0090       0.9505
          Comp34 |      .359495     .0529601             0.0088       0.9593
          Comp35 |      .306535     .0169116             0.0075       0.9667
          Comp36 |      .289623    .00986111             0.0071       0.9738
          Comp37 |      .279762     .0525144             0.0068       0.9806
          Comp38 |      .227248      .022519             0.0055       0.9862
          Comp39 |      .204729     .0104152             0.0050       0.9912
          Comp40 |      .194313     .0261933             0.0047       0.9959
          Comp41 |       .16812            .             0.0041       1.0000
    --------------------------------------------------------------------------

Principal components (eigenvectors) 

    ----------------------------------------------------------------------------------------------------------------------------------------------------------
        Variable |    Comp1     Comp2     Comp3     Comp4     Comp5     Comp6     Comp7     Comp8     Comp9    Comp10    Comp11    Comp12    Comp13    Comp14 
    -------------+--------------------------------------------------------------------------------------------------------------------------------------------
       num_item1 |   0.0774    0.2634   -0.0116   -0.0863    0.0749    0.1368    0.1987    0.4314    0.1849    0.1032   -0.0283   -0.1233   -0.1027   -0.2071 
       num_item2 |   0.1431    0.1316   -0.1702    0.0150    0.1082   -0.0348    0.5380   -0.0056    0.0801    0.0088    0.0646    0.1006    0.0201   -0.1881 
       num_item3 |   0.1520    0.2393   -0.2281    0.0614    0.0889    0.0546    0.1065   -0.2118   -0.2544    0.1290   -0.0023    0.0227   -0.0980   -0.1329 
       num_item4 |   0.0756   -0.2936   -0.1483    0.1792    0.1734    0.2212    0.1676    0.1296    0.1059    0.1139    0.1294   -0.0707   -0.0166    0.2696 
       num_item5 |   0.1566   -0.2258   -0.2883    0.2005    0.2059   -0.0061    0.0916   -0.0132   -0.0389    0.0293    0.0436    0.0590    0.1368   -0.0434 
       num_item6 |   0.1208   -0.2760   -0.2241    0.0598    0.0257    0.0241   -0.0009   -0.0051    0.0272   -0.0830    0.0933    0.4246   -0.0419   -0.0929 
       num_item7 |   0.1748   -0.0936   -0.0766   -0.2241    0.1712   -0.2174   -0.0007    0.0529    0.0167   -0.1352    0.0434    0.1247   -0.0102   -0.0126 
       num_item8 |   0.1813    0.0086   -0.2178    0.0231   -0.1422   -0.2750   -0.1122   -0.0395   -0.0650    0.0436    0.2455   -0.0861    0.0525    0.0077 
       num_item9 |   0.1146    0.2531   -0.0725   -0.1344    0.1721   -0.3243   -0.0271   -0.1704    0.1764   -0.1313   -0.1035   -0.1606    0.2507   -0.0695 
      num_item10 |   0.2026    0.1772   -0.1173    0.0188   -0.0144   -0.0674    0.0952   -0.0138   -0.0240   -0.0232   -0.2211   -0.1387    0.1770    0.1403 
      num_item11 |   0.1150   -0.0071    0.1173    0.2983   -0.1768    0.0553    0.0686    0.1164    0.1537   -0.2200    0.2868   -0.1071    0.3319    0.1311 
      num_item12 |   0.1717    0.1033   -0.1181   -0.0057   -0.3245   -0.1152   -0.2132   -0.0806   -0.0967    0.0376    0.1957    0.1048   -0.0259    0.0254 
      num_item13 |   0.1995    0.0780    0.0111   -0.0406   -0.1103   -0.1357    0.0086    0.2284   -0.0421   -0.1863    0.0373   -0.2918   -0.0975    0.1695 
      num_item14 |   0.1800    0.1588   -0.2130    0.0086    0.0819    0.1828   -0.1512   -0.0634    0.1831   -0.1623   -0.0517   -0.0113    0.0769   -0.1396 
      num_item15 |   0.1590   -0.2250   -0.0209    0.0875    0.0803   -0.0952   -0.2707    0.1351    0.1480   -0.2609   -0.1283   -0.0289    0.0492    0.0875 
      num_item16 |   0.1080   -0.0088    0.3048    0.1010    0.0855   -0.0374   -0.0167   -0.2527    0.2497   -0.0408   -0.0166    0.1702   -0.3854    0.0667 
      num_item17 |   0.1518   -0.0591    0.2302   -0.0694    0.0526    0.2740    0.1417   -0.1901    0.0572   -0.3542    0.1631   -0.0081   -0.1222   -0.0520 
      num_item18 |   0.0810    0.1736    0.1957    0.1449    0.1484    0.2674   -0.0972    0.0859    0.1259    0.4109    0.2036   -0.1006    0.0890    0.1148 
      num_item19 |   0.1821   -0.0534    0.0759   -0.1716    0.2820    0.0528   -0.0855   -0.1317    0.0059    0.0981    0.1245   -0.3514   -0.1337    0.1230 
      num_item20 |   0.1641    0.0803    0.0211   -0.2600   -0.1861    0.1008   -0.0629    0.0246   -0.1038    0.1526    0.0219    0.1996    0.0510    0.2113 
      num_item21 |   0.1615   -0.0433   -0.0643   -0.2588    0.2687   -0.0268    0.0814    0.1414   -0.3293    0.0457    0.1487   -0.0141   -0.0324    0.1505 
      num_item22 |   0.1051    0.2604    0.1583   -0.0528    0.1016   -0.0008    0.1142   -0.1376    0.1374   -0.1156    0.2622    0.3716    0.2393    0.0680 
      num_item23 |   0.1218    0.1620   -0.0159    0.2593   -0.0996   -0.2246    0.1287   -0.2595    0.0731    0.0169    0.0603   -0.1558   -0.2187    0.1995 
      num_item24 |   0.1952    0.0279   -0.0660    0.0460    0.1279    0.0798   -0.0024    0.1628   -0.1307   -0.0500   -0.2495    0.0229   -0.0766    0.1418 
      num_item25 |   0.1263    0.2104   -0.0296   -0.1429    0.1993    0.0171   -0.3386   -0.0695    0.0951    0.1369   -0.1758    0.1722   -0.1059    0.2281 
      num_item26 |   0.1534    0.1716   -0.0164    0.1293   -0.1542    0.0703   -0.0633    0.2355    0.1069   -0.2099   -0.1990    0.2063   -0.3062   -0.0502 
      num_item27 |   0.1346   -0.2213   -0.1575   -0.1656   -0.0484   -0.1112   -0.0112   -0.1120    0.3519    0.3142   -0.0051    0.0208   -0.1348   -0.1820 
      num_item28 |   0.1886   -0.0657   -0.0840    0.0672   -0.2696    0.0599   -0.0182   -0.0399    0.1937    0.1786    0.1209   -0.1504   -0.2365   -0.1828 
      num_item29 |   0.1457   -0.1714    0.0488   -0.1905   -0.1590   -0.0578   -0.0512    0.2224    0.3044    0.2279   -0.0605    0.0428    0.2208    0.0314 
      num_item30 |   0.1811   -0.1029   -0.1266    0.0579   -0.1709    0.2823    0.0102   -0.1743   -0.0890    0.0369   -0.2413    0.1151    0.2237    0.2137 
      num_item31 |   0.1971    0.0948   -0.1203    0.2344   -0.1351    0.2321   -0.0419   -0.0599   -0.0589   -0.0141   -0.2023   -0.1208   -0.0059    0.0084 
      num_item32 |   0.1652    0.0604    0.0638   -0.0257   -0.0238    0.1598   -0.2557   -0.0458   -0.1770    0.0567    0.2864   -0.0031    0.1228   -0.3703 
      num_item33 |   0.1448   -0.1494    0.0711   -0.2259    0.0799    0.2557    0.0059   -0.2127    0.0562   -0.1529    0.0235   -0.1032   -0.0107    0.0891 
      num_item34 |   0.1634   -0.0737    0.1580   -0.2315   -0.2374    0.1709    0.0096   -0.0340   -0.2573   -0.0740   -0.0773   -0.1099    0.0245   -0.2366 
      num_item35 |   0.1399    0.0049    0.1151   -0.3247   -0.2505   -0.0359    0.2612    0.1298    0.1186   -0.0714   -0.0163    0.0509    0.0274    0.1307 
      num_item36 |   0.1861   -0.0513    0.0839    0.1164    0.0012   -0.1792   -0.0302    0.2509   -0.2596   -0.0277    0.2647    0.1000   -0.2743    0.1033 
      num_item37 |   0.1823   -0.2449    0.1412    0.0547    0.0748   -0.1369   -0.0491   -0.0751   -0.0012   -0.0968   -0.1162   -0.2280    0.0813   -0.2524 
      num_item38 |   0.1667   -0.1053    0.3232    0.1797    0.0376   -0.2336    0.0144   -0.0602   -0.1102    0.1743   -0.1117    0.0901    0.1500    0.0308 
      num_item39 |   0.1670   -0.1032    0.1751    0.0489    0.0711   -0.0404    0.1377    0.0545   -0.1537    0.0900   -0.2488    0.0460   -0.0724   -0.1938 
      num_item40 |   0.1891   -0.0125    0.3087    0.1287   -0.0502   -0.1125    0.1879   -0.0738   -0.0886    0.2328   -0.1703    0.0901    0.1125   -0.0216 
      num_item41 |   0.1285    0.1187    0.1506    0.1752    0.2313    0.0069   -0.2491    0.2490    0.0345   -0.0314    0.0094    0.1126    0.1111   -0.2364 
    ----------------------------------------------------------------------------------------------------------------------------------------------------------

    ----------------------------------------------------------------------------------------------------------------------------------------------------------
        Variable |   Comp15    Comp16    Comp17    Comp18    Comp19    Comp20    Comp21    Comp22    Comp23    Comp24    Comp25    Comp26    Comp27    Comp28 
    -------------+--------------------------------------------------------------------------------------------------------------------------------------------
       num_item1 |   0.2359    0.2118    0.0183    0.1150   -0.2056    0.0976    0.0176   -0.1153    0.0139   -0.0190    0.3324    0.1313    0.0506    0.1675 
       num_item2 |   0.0017    0.0097   -0.0122    0.1197    0.0116   -0.1428   -0.2253   -0.1553   -0.0799    0.0839   -0.1499    0.1857   -0.0270   -0.0129 
       num_item3 |   0.1177   -0.1683    0.1225   -0.2240    0.1215    0.0081    0.1164   -0.1135   -0.2104    0.1821   -0.2090   -0.0998    0.0007    0.0728 
       num_item4 |   0.0131    0.0512    0.2673   -0.0603   -0.0018    0.2879    0.2130   -0.1046    0.1259    0.1467    0.0969   -0.1434    0.0665   -0.2057 
       num_item5 |  -0.1012    0.0168   -0.2676    0.0051    0.1209    0.1208   -0.2179    0.1776   -0.1391    0.0027    0.0200    0.0106   -0.0671   -0.0661 
       num_item6 |   0.1029    0.1251    0.1604    0.1782   -0.1439   -0.1824    0.0483    0.3658    0.1879    0.0277   -0.1072    0.1928    0.1193   -0.0499 
       num_item7 |  -0.0009    0.2458    0.0623   -0.4759   -0.2165   -0.0640   -0.1229    0.0773    0.0435   -0.0624    0.0781   -0.1676    0.2030    0.2057 
       num_item8 |   0.0087    0.2756   -0.0218   -0.0151    0.0197    0.0499    0.1429   -0.0279   -0.2653   -0.0221    0.2409   -0.1604   -0.4586   -0.1019 
       num_item9 |  -0.0581   -0.2030    0.2082   -0.0453    0.1516   -0.0359   -0.0251    0.1730    0.0385    0.2339    0.0640    0.0367    0.0732   -0.0917 
      num_item10 |  -0.0330    0.2552    0.1206    0.3167    0.1520    0.1251   -0.1717    0.1570    0.0453   -0.2597    0.1297    0.0485   -0.0268   -0.1436 
      num_item11 |  -0.2083   -0.0700    0.0819   -0.1951    0.0178   -0.1214   -0.0094    0.0663   -0.0804   -0.1230    0.0305    0.1982    0.0069    0.4539 
      num_item12 |  -0.0821    0.0194   -0.0311    0.2292    0.1268    0.1616   -0.0497   -0.0679   -0.1695    0.0587    0.0574   -0.0075    0.5907    0.0788 
      num_item13 |   0.2113    0.0442    0.1929   -0.0479    0.2045   -0.1631   -0.0798   -0.1058    0.2926    0.1957   -0.2278   -0.2135   -0.0010   -0.0284 
      num_item14 |  -0.1466   -0.1582    0.0315   -0.1321   -0.2792   -0.0494   -0.0071   -0.2365   -0.1483   -0.2071    0.0502    0.0149    0.1010   -0.3780 
      num_item15 |   0.1374   -0.2054    0.0694    0.3159   -0.0432    0.0832   -0.1445   -0.2274   -0.0036    0.2136   -0.0304    0.1057   -0.0130    0.0540 
      num_item16 |   0.0029   -0.1950    0.0179   -0.1043    0.1423    0.1888   -0.3395   -0.0218    0.0129   -0.1009    0.3443   -0.0072   -0.0377   -0.0568 
      num_item17 |  -0.0834    0.1138    0.0655    0.0707    0.0248   -0.1297   -0.0307    0.1267   -0.1686    0.3849    0.1029   -0.0520   -0.1854    0.0059 
      num_item18 |  -0.1163    0.0660    0.0133    0.1149    0.1627   -0.2725   -0.0845    0.2134   -0.1459    0.0578    0.0196   -0.1917    0.1730   -0.0709 
      num_item19 |   0.1080   -0.1782    0.0054    0.1268   -0.2849    0.0397    0.1107    0.1977   -0.1136   -0.1022   -0.1211    0.1118   -0.0174    0.0059 
      num_item20 |  -0.2260    0.0048    0.2186    0.1012   -0.2694    0.0072   -0.4261   -0.0483    0.1280   -0.1049   -0.1675   -0.1863   -0.2917    0.0096 
      num_item21 |  -0.0441   -0.2768   -0.1422   -0.0843    0.1397   -0.0111    0.0020    0.1869    0.2196   -0.1348    0.2065   -0.0351    0.0892    0.0312 
      num_item22 |   0.0693   -0.1165   -0.0575    0.1846   -0.1120    0.0353    0.3532   -0.2085    0.1759   -0.1319   -0.0173   -0.2960   -0.0064    0.0251 
      num_item23 |   0.0142    0.0938   -0.2170    0.0655   -0.3599    0.2943    0.1065    0.1927    0.1455    0.0896   -0.1650    0.0235    0.0187    0.1306 
      num_item24 |  -0.2476   -0.0876   -0.5086    0.1502   -0.0806   -0.1660   -0.0154   -0.1640   -0.0095    0.1905   -0.0437   -0.1188   -0.0463    0.1975 
      num_item25 |  -0.1085    0.2540    0.0814   -0.0624    0.0612   -0.1685    0.2494   -0.0175    0.0058    0.1150    0.0173    0.4322   -0.0905    0.1270 
      num_item26 |   0.1854   -0.0223   -0.0509    0.0053    0.1382   -0.0989    0.1528    0.3713   -0.1588   -0.1333   -0.0686   -0.2965   -0.0494   -0.0736 
      num_item27 |   0.0196   -0.0294   -0.0319    0.0838    0.1918   -0.0404    0.0126   -0.1578    0.0791    0.0228    0.1371   -0.2009   -0.0165    0.3568 
      num_item28 |  -0.3103   -0.0146   -0.0356   -0.1457    0.0243   -0.1650    0.0535   -0.0704    0.3241    0.0069   -0.1499    0.1311   -0.0552   -0.2079 
      num_item29 |   0.1871   -0.2316   -0.0616   -0.1192   -0.1562    0.0874    0.0087    0.1463   -0.3254    0.1080   -0.2121   -0.0393   -0.0240   -0.0601 
      num_item30 |   0.1265   -0.0422    0.0306   -0.0713    0.0982    0.0023    0.1861   -0.0835    0.1185    0.1113    0.2343    0.0173   -0.0520    0.0371 
      num_item31 |   0.1923   -0.1523    0.0185   -0.2345   -0.0936   -0.0191   -0.1044    0.0374    0.0814   -0.2127    0.0771    0.0324    0.0096    0.1563 
      num_item32 |   0.3363   -0.1189   -0.0862    0.0944    0.1020    0.1063   -0.0797    0.0734    0.2249   -0.0158   -0.0166    0.1837   -0.2338    0.0867 
      num_item33 |   0.1962    0.3657   -0.1277   -0.0500    0.2342    0.1109   -0.0759   -0.1990   -0.1550   -0.2657   -0.3639    0.0281    0.1524    0.0395 
      num_item34 |  -0.1438    0.0964    0.0078   -0.0094   -0.2233    0.1293    0.0420    0.0764   -0.0588    0.2836    0.2297   -0.0484    0.1656   -0.0546 
      num_item35 |  -0.1001   -0.1145   -0.2494   -0.0936    0.2467    0.1591    0.1998    0.0756    0.0215   -0.0605   -0.0079    0.2851   -0.0703   -0.1810 
      num_item36 |   0.0169   -0.0964    0.1193    0.0087   -0.0029   -0.1072    0.0540   -0.2580   -0.2124   -0.1059    0.0556    0.2275    0.0313   -0.1489 
      num_item37 |  -0.1120    0.0498   -0.0711    0.1667   -0.0250   -0.2807    0.2372   -0.0457    0.1045   -0.2866    0.0521   -0.1550    0.0564   -0.0643 
      num_item38 |   0.2089    0.1559   -0.1006   -0.1400   -0.0705   -0.1366   -0.0483   -0.1169   -0.0912    0.0556    0.0510    0.0390   -0.1029   -0.0836 
      num_item39 |  -0.2917   -0.1016    0.4186    0.1153    0.0878    0.2495    0.1977    0.0364   -0.1548   -0.1704   -0.1780   -0.0079   -0.0921    0.2733 
      num_item40 |   0.1480    0.0365    0.0092   -0.0304   -0.0569   -0.0990   -0.0492   -0.0122    0.1205    0.0657   -0.0274    0.0609    0.2098   -0.1725 
      num_item41 |  -0.2043    0.1859   -0.1169   -0.1892    0.1069    0.4164   -0.0143   -0.0157    0.1897    0.1290   -0.1860   -0.0462   -0.0116   -0.0806 
    ----------------------------------------------------------------------------------------------------------------------------------------------------------

    ------------------------------------------------------------------------------------------------------------------------------------------------
        Variable |   Comp29    Comp30    Comp31    Comp32    Comp33    Comp34    Comp35    Comp36    Comp37    Comp38    Comp39    Comp40    Comp41 
    -------------+----------------------------------------------------------------------------------------------------------------------------------
       num_item1 |   0.0949    0.0160    0.0737    0.2436   -0.1216    0.0508    0.0841    0.0591   -0.1845    0.0262    0.0926    0.0945    0.2454 
       num_item2 |   0.1141   -0.0495   -0.1391   -0.1953    0.1686    0.1247   -0.3682    0.0626    0.1404    0.0495   -0.2079    0.1440   -0.2241 
       num_item3 |   0.0288    0.0988    0.3451    0.0713    0.1231   -0.1041    0.3570   -0.0511   -0.2268   -0.0132   -0.0151    0.2358   -0.0663 
       num_item4 |   0.2328   -0.1168   -0.0331    0.0576    0.1268    0.0071    0.0243   -0.3424    0.2148    0.0143    0.0900   -0.0032   -0.1395 
       num_item5 |  -0.0850    0.0935    0.2101   -0.0866   -0.2695    0.2835   -0.0099   -0.1447    0.0406   -0.2356    0.0188   -0.0203    0.4506 
       num_item6 |   0.0404    0.3114   -0.0045    0.2818    0.0182   -0.0817    0.1496    0.2030   -0.0261    0.0311    0.0077   -0.0799   -0.1231 
       num_item7 |  -0.0146   -0.3310   -0.0765   -0.2138   -0.0132    0.1228    0.1627    0.0608   -0.0850   -0.2368    0.0551   -0.0012   -0.1718 
       num_item8 |   0.2567    0.0022    0.0108    0.1143   -0.0438   -0.1587   -0.1388    0.2141   -0.0612   -0.0378   -0.1814   -0.1899   -0.1041 
       num_item9 |   0.0792   -0.0277   -0.1225    0.3227    0.1749    0.1675   -0.1180   -0.0964   -0.0720    0.0530    0.2722   -0.2405    0.1190 
      num_item10 |  -0.2818    0.0626   -0.1223   -0.2016    0.1177   -0.2881    0.2433   -0.1767   -0.1156   -0.1179    0.0494    0.1161   -0.1605 
      num_item11 |  -0.0976    0.0272    0.1631    0.2093    0.0450   -0.1159   -0.0394   -0.1716    0.0090    0.0049   -0.1360    0.0867   -0.0680 
      num_item12 |   0.2346   -0.0397   -0.1079   -0.0192   -0.2597    0.0087   -0.0884   -0.0546    0.0448    0.0716    0.1218    0.2069   -0.0401 
      num_item13 |  -0.0906    0.2723   -0.0596    0.0133   -0.2969    0.1172    0.0639    0.0822    0.2165   -0.0966   -0.2307    0.0379    0.0648 
      num_item14 |  -0.2244   -0.0917    0.0032    0.1196   -0.1962   -0.0982    0.1446    0.1134    0.3404    0.1710   -0.1340   -0.0420   -0.0047 
      num_item15 |   0.0827   -0.2534    0.3423   -0.1666    0.2085   -0.1398   -0.0032    0.2820   -0.0652   -0.1308    0.0115    0.0395    0.0461 
      num_item16 |   0.1305    0.1814   -0.0850    0.1677    0.0332    0.0595    0.0839    0.0028   -0.0618   -0.1515   -0.2639    0.1144   -0.0711 
      num_item17 |   0.0069   -0.0654   -0.1132   -0.2401   -0.2373   -0.1824    0.1177   -0.0459   -0.0879    0.2859    0.1957    0.0022    0.1119 
      num_item18 |  -0.0014   -0.0811    0.0463   -0.0694    0.1729    0.1639    0.1466    0.3697    0.0566   -0.0702   -0.0197   -0.1254   -0.0475 
      num_item19 |  -0.1213    0.0986    0.1021    0.0310   -0.2769    0.0595   -0.3122   -0.0416   -0.1418   -0.1563    0.1044    0.1126   -0.3351 
      num_item20 |   0.1104   -0.0353    0.2075    0.1220    0.0280    0.1855   -0.0321   -0.1277   -0.0492    0.2052    0.1069    0.0522    0.0639 
      num_item21 |   0.0221   -0.0639   -0.0135    0.0128    0.1186   -0.3659   -0.1409    0.1534    0.0782    0.2619   -0.1211    0.1417    0.2439 
      num_item22 |  -0.0199    0.1595   -0.0073   -0.1479    0.0117   -0.0497   -0.0528   -0.0134   -0.0332   -0.2973    0.0698   -0.0413    0.1609 
      num_item23 |  -0.1192   -0.1387   -0.0341   -0.0159    0.1704    0.1133    0.1526    0.1275    0.1126    0.2354   -0.1041   -0.0379    0.1734 
      num_item24 |   0.0947    0.0179   -0.2535    0.2679   -0.0109   -0.0743    0.1476   -0.1319   -0.0202   -0.1373    0.0386   -0.1770   -0.2231 
      num_item25 |   0.1219    0.0541    0.0542   -0.1833    0.0048    0.0221   -0.0510   -0.2032    0.1849   -0.0201   -0.2017    0.0574    0.1546 
      num_item26 |  -0.0790   -0.2495    0.1357    0.0710    0.1081    0.0286   -0.2826   -0.1917    0.0849   -0.0034    0.0349    0.0861   -0.0090 
      num_item27 |  -0.3644    0.1014    0.1540   -0.0643    0.0069   -0.0696   -0.0358   -0.0877    0.1459    0.2256    0.0945   -0.1859   -0.1104 
      num_item28 |   0.0009   -0.1373   -0.1106    0.0120    0.0577   -0.2120   -0.1020    0.0349   -0.2200   -0.3073    0.1808    0.1524    0.1971 
      num_item29 |   0.0562    0.1475   -0.3452   -0.1274    0.0794   -0.1104    0.1264   -0.1122   -0.1311    0.0642   -0.1992    0.1022    0.1518 
      num_item30 |  -0.2592   -0.1546   -0.1901    0.0813   -0.0807    0.3165   -0.1584    0.2414   -0.3010    0.0895   -0.1078    0.1604   -0.0282 
      num_item31 |   0.3293    0.3044   -0.0439   -0.3549    0.0359   -0.0391   -0.1059    0.0951    0.0601    0.0570    0.2745   -0.3024    0.0021 
      num_item32 |   0.0158   -0.2968   -0.1825    0.0245    0.0260    0.1160    0.2005   -0.1989    0.1997   -0.0749   -0.0586   -0.0510   -0.1016 
      num_item33 |   0.0354   -0.0177   -0.0404    0.2579    0.2017   -0.0555   -0.0879    0.0476   -0.0521    0.0195    0.0044   -0.1559    0.1756 
      num_item34 |  -0.1476    0.2388    0.1501   -0.0041    0.3517    0.0426   -0.1431   -0.0527    0.1886   -0.2523   -0.1669   -0.0640    0.0349 
      num_item35 |   0.1119   -0.0090    0.2843   -0.0567   -0.0777    0.1821    0.2467    0.1655    0.1108    0.0134    0.1708   -0.0732   -0.2293 
      num_item36 |  -0.3057    0.0731   -0.1302   -0.0987    0.1972    0.2208    0.0335   -0.1197   -0.1978    0.1150    0.1204   -0.2685    0.0725 
      num_item37 |   0.2913    0.0644    0.0728   -0.0875    0.1011    0.2944    0.1536   -0.1340   -0.1245    0.2576   -0.1452    0.2236    0.0163 
      num_item38 |  -0.0752    0.0628   -0.0186    0.1670    0.0285   -0.0961   -0.0431    0.0921    0.3569    0.0050    0.4362    0.3626    0.0169 
      num_item39 |   0.0335   -0.1189   -0.1963    0.0502   -0.1654   -0.0072    0.0375    0.2267    0.1641   -0.1237   -0.0063   -0.0824    0.1159 
      num_item40 |   0.0490   -0.2352    0.2447    0.0249   -0.2838   -0.2418   -0.0841   -0.1923   -0.1678    0.0436   -0.2516   -0.3904   -0.0036 
      num_item41 |  -0.0915    0.1999    0.0271   -0.0786   -0.0178   -0.0093   -0.1849    0.0830   -0.2004    0.2642    0.0051    0.0375   -0.2001 
    ------------------------------------------------------------------------------------------------------------------------------------------------

    ---------------------------
        Variable | Unexplained 
    -------------+-------------
       num_item1 |           0 
       num_item2 |           0 
       num_item3 |           0 
       num_item4 |           0 
       num_item5 |           0 
       num_item6 |           0 
       num_item7 |           0 
       num_item8 |           0 
       num_item9 |           0 
      num_item10 |           0 
      num_item11 |           0 
      num_item12 |           0 
      num_item13 |           0 
      num_item14 |           0 
      num_item15 |           0 
      num_item16 |           0 
      num_item17 |           0 
      num_item18 |           0 
      num_item19 |           0 
      num_item20 |           0 
      num_item21 |           0 
      num_item22 |           0 
      num_item23 |           0 
      num_item24 |           0 
      num_item25 |           0 
      num_item26 |           0 
      num_item27 |           0 
      num_item28 |           0 
      num_item29 |           0 
      num_item30 |           0 
      num_item31 |           0 
      num_item32 |           0 
      num_item33 |           0 
      num_item34 |           0 
      num_item35 |           0 
      num_item36 |           0 
      num_item37 |           0 
      num_item38 |           0 
      num_item39 |           0 
      num_item40 |           0 
      num_item41 |           0 
    ---------------------------

. screeplot, yline(1)

. estat kmo

Kaiser-Meyer-Olkin measure of sampling adequacy

    -----------------------
        Variable |     kmo 
    -------------+---------
       num_item1 |  0.5120 
       num_item2 |  0.6854 
       num_item3 |  0.7768 
       num_item4 |  0.6105 
       num_item5 |  0.6735 
       num_item6 |  0.7710 
       num_item7 |  0.7966 
       num_item8 |  0.8273 
       num_item9 |  0.6191 
      num_item10 |  0.8512 
      num_item11 |  0.7293 
      num_item12 |  0.8321 
      num_item13 |  0.8506 
      num_item14 |  0.8452 
      num_item15 |  0.8266 
      num_item16 |  0.6409 
      num_item17 |  0.7377 
      num_item18 |  0.5991 
      num_item19 |  0.7227 
      num_item20 |  0.8224 
      num_item21 |  0.7085 
      num_item22 |  0.6358 
      num_item23 |  0.6601 
      num_item24 |  0.7959 
      num_item25 |  0.6882 
      num_item26 |  0.8283 
      num_item27 |  0.7221 
      num_item28 |  0.7643 
      num_item29 |  0.7325 
      num_item30 |  0.8241 
      num_item31 |  0.8038 
      num_item32 |  0.8052 
      num_item33 |  0.7517 
      num_item34 |  0.7907 
      num_item35 |  0.6872 
      num_item36 |  0.7987 
      num_item37 |  0.8053 
      num_item38 |  0.7452 
      num_item39 |  0.8163 
      num_item40 |  0.8191 
      num_item41 |  0.6611 
    -------------+---------
         Overall |  0.7578 
    -----------------------

. rotate, varimax

Principal components/correlation                  Number of obs    =       146
                                                  Number of comp.  =        41
                                                  Trace            =        41
    Rotation: orthogonal varimax (Kaiser off)     Rho              =    1.0000

    --------------------------------------------------------------------------
       Component |     Variance   Difference         Proportion   Cumulative
    -------------+------------------------------------------------------------
           Comp1 |            1  8.31865e-09             0.0244       0.0244
           Comp2 |            1 -4.44089e-15             0.0244       0.0488
           Comp3 |            1  6.21725e-15             0.0244       0.0732
           Comp4 |            1  8.88178e-16             0.0244       0.0976
           Comp5 |            1 -6.21725e-15             0.0244       0.1220
           Comp6 |            1  7.43849e-15             0.0244       0.1463
           Comp7 |            1 -3.88578e-15             0.0244       0.1707
           Comp8 |            1  4.44089e-15             0.0244       0.1951
           Comp9 |            1 -2.66454e-15             0.0244       0.2195
          Comp10 |            1  4.44089e-16             0.0244       0.2439
          Comp11 |            1 -5.32907e-15             0.0244       0.2683
          Comp12 |            1  6.43929e-15             0.0244       0.2927
          Comp13 |            1 -1.55431e-15             0.0244       0.3171
          Comp14 |            1  8.88178e-16             0.0244       0.3415
          Comp15 |            1  4.44089e-15             0.0244       0.3659
          Comp16 |            1 -6.66134e-15             0.0244       0.3902
          Comp17 |            1 -4.44089e-16             0.0244       0.4146
          Comp18 |            1  3.10862e-15             0.0244       0.4390
          Comp19 |            1 -8.88178e-16             0.0244       0.4634
          Comp20 |            1 -8.88178e-16             0.0244       0.4878
          Comp21 |            1  1.55431e-15             0.0244       0.5122
          Comp22 |            1 -3.33067e-15             0.0244       0.5366
          Comp23 |            1  6.21725e-15             0.0244       0.5610
          Comp24 |            1 -3.99680e-15             0.0244       0.5854
          Comp25 |            1 -3.99680e-15             0.0244       0.6098
          Comp26 |            1  6.88338e-15             0.0244       0.6341
          Comp27 |            1  1.33227e-15             0.0244       0.6585
          Comp28 |            1            0             0.0244       0.6829
          Comp29 |            1  8.31865e-09             0.0244       0.7073
          Comp30 |            1 -8.31865e-09             0.0244       0.7317
          Comp31 |            1 -5.55112e-16             0.0244       0.7561
          Comp32 |            1 -8.88178e-16             0.0244       0.7805
          Comp33 |            1  2.44249e-15             0.0244       0.8049
          Comp34 |            1 -2.22045e-16             0.0244       0.8293
          Comp35 |            1 -7.99361e-15             0.0244       0.8537
          Comp36 |            1  7.10543e-15             0.0244       0.8780
          Comp37 |            1  4.44089e-16             0.0244       0.9024
          Comp38 |            1 -8.88178e-16             0.0244       0.9268
          Comp39 |            1 -2.22045e-15             0.0244       0.9512
          Comp40 |            1  1.33227e-15             0.0244       0.9756
          Comp41 |            1            .             0.0244       1.0000
    --------------------------------------------------------------------------

Rotated components 

    ----------------------------------------------------------------------------------------------------------------------------------------------------------
        Variable |    Comp1     Comp2     Comp3     Comp4     Comp5     Comp6     Comp7     Comp8     Comp9    Comp10    Comp11    Comp12    Comp13    Comp14 
    -------------+--------------------------------------------------------------------------------------------------------------------------------------------
       num_item1 |   0.0000   -0.0000   -0.0000    0.0000    0.0000   -0.0000    0.0000    1.0000   -0.0000    0.0000    0.0000   -0.0000    0.0000    0.0000 
       num_item2 |   0.0000   -0.0000    0.0000    0.0000   -0.0000    0.0000    1.0000    0.0000   -0.0000    0.0000   -0.0000   -0.0000   -0.0000    0.0000 
       num_item3 |   0.0000    0.0000    0.0000   -0.0000    0.0000    0.0000   -0.0000    0.0000   -0.0000    0.0000   -0.0000   -0.0000    0.0000    0.0000 
       num_item4 |   0.0000    0.0000    0.0000   -0.0000    0.0000    0.0000   -0.0000    0.0000    0.0000    0.0000   -0.0000    0.0000   -0.0000   -0.0000 
       num_item5 |   0.0000    0.0000   -0.0000   -0.0000   -0.0000   -0.0000   -0.0000    0.0000    0.0000    0.0000   -0.0000    0.0000    0.0000   -0.0000 
       num_item6 |  -0.0000   -0.0000   -0.0000   -0.0000   -0.0000   -0.0000   -0.0000   -0.0000    0.0000   -0.0000    0.0000    1.0000   -0.0000   -0.0000 
       num_item7 |   0.0000    0.0000    0.0000   -0.0000   -0.0000    0.0000   -0.0000   -0.0000    0.0000   -0.0000    0.0000    0.0000    0.0000   -0.0000 
       num_item8 |   0.0000    0.0000   -0.0000    0.0000    0.0000   -0.0000   -0.0000   -0.0000    0.0000   -0.0000    0.0000    0.0000   -0.0000   -0.0000 
       num_item9 |  -0.0000   -0.0000    0.0000    0.0000   -0.0000    0.0000   -0.0000    0.0000   -0.0000   -0.0000    0.0000   -0.0000    0.0000    0.0000 
      num_item10 |   0.0000   -0.0000    0.0000   -0.0000   -0.0000    0.0000   -0.0000   -0.0000   -0.0000   -0.0000   -0.0000    0.0000    0.0000   -0.0000 
      num_item11 |  -0.0000   -0.0000   -0.0000    0.0000    0.0000    0.0000    0.0000    0.0000   -0.0000   -0.0000   -0.0000   -0.0000    0.0000    0.0000 
      num_item12 |  -0.0000    0.0000   -0.0000   -0.0000    0.0000    0.0000   -0.0000    0.0000    0.0000    0.0000   -0.0000   -0.0000   -0.0000   -0.0000 
      num_item13 |   1.0000   -0.0000   -0.0000    0.0000    0.0000   -0.0000    0.0000    0.0000    0.0000    0.0000   -0.0000   -0.0000    0.0000    0.0000 
      num_item14 |  -0.0000    0.0000   -0.0000    0.0000   -0.0000    0.0000   -0.0000   -0.0000   -0.0000    0.0000    0.0000   -0.0000   -0.0000    0.0000 
      num_item15 |   0.0000   -0.0000    0.0000   -0.0000    0.0000    0.0000   -0.0000    0.0000    0.0000   -0.0000   -0.0000    0.0000    0.0000   -0.0000 
      num_item16 |   0.0000    0.0000    0.0000   -0.0000    0.0000   -0.0000   -0.0000    0.0000    0.0000    0.0000   -0.0000   -0.0000    1.0000    0.0000 
      num_item17 |   0.0000   -0.0000   -0.0000   -0.0000    0.0000    0.0000    0.0000    0.0000    0.0000   -0.0000    0.0000   -0.0000    0.0000   -0.0000 
      num_item18 |   0.0000    0.0000    0.0000   -0.0000   -0.0000    0.0000    0.0000    0.0000    0.0000    1.0000    0.0000   -0.0000    0.0000    0.0000 
      num_item19 |   0.0000   -0.0000    0.0000   -0.0000    1.0000   -0.0000   -0.0000    0.0000   -0.0000   -0.0000   -0.0000   -0.0000    0.0000    0.0000 
      num_item20 |  -0.0000    0.0000   -0.0000   -0.0000   -0.0000    0.0000    0.0000   -0.0000    0.0000   -0.0000   -0.0000   -0.0000   -0.0000   -0.0000 
      num_item21 |  -0.0000    0.0000    0.0000    0.0000    0.0000    0.0000   -0.0000   -0.0000    0.0000    0.0000   -0.0000    0.0000   -0.0000   -0.0000 
      num_item22 |   0.0000    1.0000    0.0000    0.0000   -0.0000    0.0000    0.0000   -0.0000   -0.0000    0.0000    0.0000   -0.0000    0.0000    0.0000 
      num_item23 |   0.0000    0.0000   -0.0000    0.0000    0.0000    0.0000    0.0000    0.0000    0.0000   -0.0000    0.0000    0.0000   -0.0000   -0.0000 
      num_item24 |   0.0000   -0.0000    0.0000   -0.0000   -0.0000   -0.0000   -0.0000    0.0000    0.0000    0.0000   -0.0000    0.0000   -0.0000   -0.0000 
      num_item25 |  -0.0000    0.0000   -0.0000    0.0000   -0.0000    0.0000   -0.0000    0.0000   -0.0000    0.0000   -0.0000    0.0000   -0.0000    0.0000 
      num_item26 |   0.0000    0.0000   -0.0000    0.0000   -0.0000   -0.0000   -0.0000    0.0000    0.0000    0.0000    0.0000   -0.0000   -0.0000    0.0000 
      num_item27 |   0.0000   -0.0000    0.0000   -0.0000   -0.0000    0.0000   -0.0000   -0.0000    1.0000    0.0000    0.0000    0.0000   -0.0000   -0.0000 
      num_item28 |   0.0000   -0.0000    0.0000   -0.0000    0.0000    0.0000   -0.0000   -0.0000   -0.0000   -0.0000   -0.0000    0.0000   -0.0000   -0.0000 
      num_item29 |  -0.0000   -0.0000    0.0000   -0.0000    0.0000   -0.0000    0.0000    0.0000    0.0000    0.0000    0.0000   -0.0000    0.0000    0.0000 
      num_item30 |  -0.0000    0.0000    0.0000   -0.0000   -0.0000    1.0000    0.0000   -0.0000    0.0000    0.0000    0.0000   -0.0000   -0.0000    0.0000 
      num_item31 |  -0.0000    0.0000    1.0000    0.0000    0.0000    0.0000    0.0000   -0.0000    0.0000    0.0000   -0.0000   -0.0000   -0.0000    0.0000 
      num_item32 |   0.0000   -0.0000    0.0000   -0.0000    0.0000   -0.0000    0.0000   -0.0000   -0.0000    0.0000   -0.0000   -0.0000    0.0000    1.0000 
      num_item33 |   0.0000   -0.0000    0.0000    0.0000    0.0000    0.0000    0.0000    0.0000   -0.0000    0.0000    0.0000   -0.0000    0.0000    0.0000 
      num_item34 |   0.0000    0.0000    0.0000   -0.0000   -0.0000    0.0000   -0.0000    0.0000   -0.0000    0.0000   -0.0000    0.0000   -0.0000   -0.0000 
      num_item35 |   0.0000    0.0000    0.0000    1.0000   -0.0000   -0.0000    0.0000    0.0000    0.0000   -0.0000   -0.0000   -0.0000   -0.0000   -0.0000 
      num_item36 |  -0.0000    0.0000   -0.0000    0.0000    0.0000    0.0000    0.0000    0.0000    0.0000    0.0000   -0.0000    0.0000   -0.0000   -0.0000 
      num_item37 |   0.0000   -0.0000    0.0000    0.0000    0.0000    0.0000    0.0000   -0.0000    0.0000    0.0000    0.0000   -0.0000   -0.0000    0.0000 
      num_item38 |   0.0000   -0.0000    0.0000    0.0000    0.0000    0.0000    0.0000   -0.0000    0.0000   -0.0000    0.0000   -0.0000   -0.0000    0.0000 
      num_item39 |  -0.0000    0.0000    0.0000   -0.0000   -0.0000    0.0000   -0.0000    0.0000    0.0000    0.0000    1.0000    0.0000   -0.0000   -0.0000 
      num_item40 |   0.0000    0.0000    0.0000    0.0000    0.0000   -0.0000    0.0000    0.0000    0.0000   -0.0000    0.0000    0.0000   -0.0000    0.0000 
      num_item41 |  -0.0000    0.0000   -0.0000   -0.0000   -0.0000    0.0000    0.0000    0.0000   -0.0000   -0.0000   -0.0000    0.0000    0.0000    0.0000 
    ----------------------------------------------------------------------------------------------------------------------------------------------------------

    ----------------------------------------------------------------------------------------------------------------------------------------------------------
        Variable |   Comp15    Comp16    Comp17    Comp18    Comp19    Comp20    Comp21    Comp22    Comp23    Comp24    Comp25    Comp26    Comp27    Comp28 
    -------------+--------------------------------------------------------------------------------------------------------------------------------------------
       num_item1 |  -0.0000    0.0000    0.0000   -0.0000   -0.0000    0.0000   -0.0000    0.0000    0.0000    0.0000   -0.0000    0.0000    0.0000    0.0000 
       num_item2 |  -0.0000    0.0000   -0.0000   -0.0000    0.0000   -0.0000    0.0000   -0.0000    0.0000    0.0000   -0.0000   -0.0000   -0.0000    0.0000 
       num_item3 |  -0.0000    0.0000    0.0000    0.0000    0.0000   -0.0000   -0.0000    0.0000    0.0000    0.0000    0.0000   -0.0000   -0.0000   -0.0000 
       num_item4 |  -0.0000   -0.0000   -0.0000    0.0000    0.0000   -0.0000   -0.0000   -0.0000    0.0000   -0.0000    0.0000   -0.0000    0.0000    0.0000 
       num_item5 |  -0.0000   -0.0000    0.0000    0.0000   -0.0000    0.0000   -0.0000   -0.0000    0.0000   -0.0000   -0.0000    0.0000   -0.0000   -0.0000 
       num_item6 |  -0.0000   -0.0000    0.0000    0.0000    0.0000    0.0000   -0.0000    0.0000    0.0000   -0.0000    0.0000    0.0000   -0.0000   -0.0000 
       num_item7 |   0.0000   -0.0000   -0.0000    1.0000   -0.0000    0.0000   -0.0000    0.0000    0.0000   -0.0000    0.0000   -0.0000    0.0000   -0.0000 
       num_item8 |  -0.0000   -0.0000   -0.0000    0.0000   -0.0000    0.0000    0.0000   -0.0000    0.0000    0.0000    1.0000   -0.0000    0.0000    0.0000 
       num_item9 |  -0.0000   -0.0000   -0.0000    0.0000   -0.0000    0.0000    0.0000    0.0000   -0.0000    0.0000   -0.0000   -0.0000    0.0000    0.0000 
      num_item10 |   0.0000    0.0000   -0.0000    0.0000   -0.0000    0.0000    0.0000   -0.0000   -0.0000   -0.0000   -0.0000   -0.0000   -0.0000    0.0000 
      num_item11 |  -0.0000    0.0000    0.0000   -0.0000   -0.0000    0.0000   -0.0000    0.0000   -0.0000   -0.0000    0.0000    0.0000    0.0000    1.0000 
      num_item12 |   0.0000    0.0000   -0.0000    0.0000   -0.0000   -0.0000   -0.0000   -0.0000    0.0000   -0.0000    0.0000    0.0000    1.0000    0.0000 
      num_item13 |   0.0000   -0.0000    0.0000    0.0000    0.0000   -0.0000   -0.0000    0.0000   -0.0000    0.0000    0.0000   -0.0000   -0.0000   -0.0000 
      num_item14 |  -0.0000   -0.0000    0.0000   -0.0000   -0.0000    0.0000    0.0000   -0.0000   -0.0000    0.0000   -0.0000    0.0000    0.0000   -0.0000 
      num_item15 |   0.0000   -0.0000    0.0000    0.0000   -0.0000   -0.0000   -0.0000   -0.0000    0.0000    0.0000   -0.0000   -0.0000    0.0000   -0.0000 
      num_item16 |  -0.0000    0.0000   -0.0000    0.0000    0.0000    0.0000    0.0000   -0.0000    0.0000    0.0000   -0.0000   -0.0000   -0.0000    0.0000 
      num_item17 |  -0.0000   -0.0000    0.0000   -0.0000    0.0000    0.0000    0.0000   -0.0000   -0.0000    1.0000    0.0000   -0.0000   -0.0000   -0.0000 
      num_item18 |  -0.0000    0.0000    0.0000   -0.0000   -0.0000   -0.0000    0.0000    0.0000    0.0000   -0.0000   -0.0000    0.0000    0.0000   -0.0000 
      num_item19 |   0.0000    0.0000    0.0000   -0.0000    0.0000   -0.0000   -0.0000   -0.0000    0.0000    0.0000    0.0000   -0.0000    0.0000    0.0000 
      num_item20 |  -0.0000   -0.0000    0.0000   -0.0000    0.0000    0.0000    1.0000   -0.0000   -0.0000    0.0000    0.0000    0.0000   -0.0000   -0.0000 
      num_item21 |  -0.0000   -0.0000   -0.0000   -0.0000    0.0000   -0.0000    0.0000   -0.0000    0.0000    0.0000   -0.0000   -0.0000   -0.0000    0.0000 
      num_item22 |  -0.0000   -0.0000   -0.0000    0.0000    0.0000    0.0000   -0.0000    0.0000   -0.0000   -0.0000    0.0000    0.0000    0.0000   -0.0000 
      num_item23 |   0.0000   -0.0000   -0.0000   -0.0000    1.0000   -0.0000    0.0000   -0.0000    0.0000    0.0000   -0.0000    0.0000   -0.0000   -0.0000 
      num_item24 |   0.0000   -0.0000    1.0000   -0.0000   -0.0000    0.0000    0.0000    0.0000    0.0000    0.0000   -0.0000    0.0000   -0.0000    0.0000 
      num_item25 |   0.0000    0.0000    0.0000   -0.0000    0.0000    0.0000    0.0000   -0.0000    0.0000   -0.0000   -0.0000    1.0000    0.0000    0.0000 
      num_item26 |  -0.0000    0.0000    0.0000    0.0000   -0.0000    0.0000   -0.0000    1.0000    0.0000   -0.0000   -0.0000   -0.0000   -0.0000    0.0000 
      num_item27 |  -0.0000   -0.0000    0.0000    0.0000    0.0000   -0.0000    0.0000    0.0000   -0.0000    0.0000    0.0000   -0.0000    0.0000   -0.0000 
      num_item28 |   1.0000    0.0000    0.0000    0.0000    0.0000   -0.0000   -0.0000   -0.0000   -0.0000   -0.0000   -0.0000    0.0000    0.0000   -0.0000 
      num_item29 |  -0.0000   -0.0000    0.0000    0.0000    0.0000   -0.0000   -0.0000    0.0000    1.0000   -0.0000    0.0000    0.0000    0.0000   -0.0000 
      num_item30 |   0.0000    0.0000   -0.0000    0.0000    0.0000    0.0000    0.0000   -0.0000   -0.0000   -0.0000   -0.0000    0.0000    0.0000    0.0000 
      num_item31 |   0.0000    0.0000    0.0000    0.0000   -0.0000   -0.0000   -0.0000   -0.0000    0.0000   -0.0000   -0.0000   -0.0000   -0.0000   -0.0000 
      num_item32 |  -0.0000    0.0000   -0.0000   -0.0000    0.0000    0.0000   -0.0000   -0.0000    0.0000   -0.0000   -0.0000    0.0000    0.0000    0.0000 
      num_item33 |  -0.0000    1.0000   -0.0000   -0.0000   -0.0000    0.0000   -0.0000    0.0000   -0.0000   -0.0000   -0.0000    0.0000    0.0000    0.0000 
      num_item34 |  -0.0000   -0.0000    0.0000    0.0000    0.0000   -0.0000   -0.0000    0.0000    0.0000   -0.0000   -0.0000    0.0000   -0.0000   -0.0000 
      num_item35 |  -0.0000    0.0000   -0.0000   -0.0000    0.0000   -0.0000   -0.0000    0.0000   -0.0000   -0.0000    0.0000   -0.0000   -0.0000    0.0000 
      num_item36 |   0.0000   -0.0000   -0.0000   -0.0000   -0.0000   -0.0000   -0.0000   -0.0000    0.0000   -0.0000   -0.0000    0.0000   -0.0000    0.0000 
      num_item37 |  -0.0000    0.0000    0.0000    0.0000    0.0000    0.0000   -0.0000    0.0000   -0.0000    0.0000   -0.0000   -0.0000   -0.0000   -0.0000 
      num_item38 |  -0.0000   -0.0000   -0.0000    0.0000   -0.0000   -0.0000    0.0000    0.0000   -0.0000   -0.0000    0.0000    0.0000    0.0000   -0.0000 
      num_item39 |  -0.0000    0.0000   -0.0000    0.0000    0.0000   -0.0000   -0.0000    0.0000    0.0000    0.0000    0.0000   -0.0000   -0.0000   -0.0000 
      num_item40 |   0.0000    0.0000   -0.0000   -0.0000    0.0000   -0.0000   -0.0000   -0.0000   -0.0000    0.0000    0.0000   -0.0000   -0.0000    0.0000 
      num_item41 |  -0.0000    0.0000    0.0000    0.0000   -0.0000    1.0000    0.0000    0.0000   -0.0000    0.0000    0.0000    0.0000   -0.0000    0.0000 
    ----------------------------------------------------------------------------------------------------------------------------------------------------------

    ------------------------------------------------------------------------------------------------------------------------------------------------
        Variable |   Comp29    Comp30    Comp31    Comp32    Comp33    Comp34    Comp35    Comp36    Comp37    Comp38    Comp39    Comp40    Comp41 
    -------------+----------------------------------------------------------------------------------------------------------------------------------
       num_item1 |   0.0000   -0.0000    0.0000    0.0000    0.0000   -0.0000    0.0000    0.0000    0.0000   -0.0000   -0.0000    0.0000    0.0000 
       num_item2 |   0.0000    0.0000   -0.0000   -0.0000   -0.0000   -0.0000   -0.0000   -0.0000   -0.0000    0.0000    0.0000   -0.0000   -0.0000 
       num_item3 |   0.0000    0.0000   -0.0000    0.0000    0.0000   -0.0000    1.0000   -0.0000   -0.0000   -0.0000   -0.0000    0.0000   -0.0000 
       num_item4 |   0.0000   -0.0000   -0.0000    0.0000   -0.0000    0.0000   -0.0000    1.0000   -0.0000   -0.0000    0.0000    0.0000    0.0000 
       num_item5 |   0.0000   -0.0000    0.0000   -0.0000    0.0000   -0.0000   -0.0000    0.0000   -0.0000   -0.0000   -0.0000   -0.0000    1.0000 
       num_item6 |   0.0000    0.0000    0.0000    0.0000    0.0000    0.0000   -0.0000    0.0000   -0.0000   -0.0000   -0.0000    0.0000    0.0000 
       num_item7 |  -0.0000    0.0000    0.0000    0.0000    0.0000   -0.0000    0.0000    0.0000   -0.0000    0.0000    0.0000   -0.0000    0.0000 
       num_item8 |  -0.0000   -0.0000   -0.0000   -0.0000   -0.0000   -0.0000    0.0000    0.0000   -0.0000   -0.0000    0.0000    0.0000    0.0000 
       num_item9 |   0.0000   -0.0000   -0.0000    1.0000   -0.0000    0.0000    0.0000    0.0000    0.0000   -0.0000    0.0000   -0.0000   -0.0000 
      num_item10 |   0.0000    1.0000   -0.0000   -0.0000   -0.0000    0.0000   -0.0000   -0.0000    0.0000   -0.0000   -0.0000    0.0000   -0.0000 
      num_item11 |   0.0000    0.0000   -0.0000    0.0000   -0.0000    0.0000   -0.0000    0.0000   -0.0000   -0.0000   -0.0000    0.0000   -0.0000 
      num_item12 |  -0.0000   -0.0000    0.0000    0.0000   -0.0000   -0.0000   -0.0000    0.0000    0.0000   -0.0000   -0.0000   -0.0000   -0.0000 
      num_item13 |  -0.0000   -0.0000    0.0000   -0.0000    0.0000   -0.0000    0.0000    0.0000   -0.0000   -0.0000    0.0000    0.0000    0.0000 
      num_item14 |   0.0000    0.0000    0.0000    0.0000   -0.0000   -0.0000   -0.0000    0.0000    1.0000    0.0000    0.0000    0.0000   -0.0000 
      num_item15 |  -0.0000   -0.0000    1.0000   -0.0000    0.0000    0.0000   -0.0000   -0.0000    0.0000    0.0000   -0.0000    0.0000    0.0000 
      num_item16 |  -0.0000    0.0000    0.0000    0.0000   -0.0000   -0.0000    0.0000   -0.0000   -0.0000    0.0000    0.0000    0.0000    0.0000 
      num_item17 |  -0.0000    0.0000   -0.0000    0.0000   -0.0000    0.0000    0.0000   -0.0000    0.0000    0.0000    0.0000    0.0000   -0.0000 
      num_item18 |   0.0000   -0.0000   -0.0000   -0.0000    0.0000    0.0000    0.0000    0.0000    0.0000    0.0000   -0.0000   -0.0000    0.0000 
      num_item19 |   0.0000   -0.0000    0.0000   -0.0000   -0.0000    0.0000    0.0000    0.0000   -0.0000    0.0000    0.0000    0.0000   -0.0000 
      num_item20 |  -0.0000    0.0000   -0.0000    0.0000   -0.0000   -0.0000   -0.0000   -0.0000    0.0000   -0.0000    0.0000   -0.0000   -0.0000 
      num_item21 |  -0.0000    0.0000    0.0000    0.0000    0.0000    1.0000   -0.0000    0.0000   -0.0000    0.0000    0.0000   -0.0000   -0.0000 
      num_item22 |   0.0000    0.0000   -0.0000   -0.0000    0.0000    0.0000    0.0000    0.0000    0.0000   -0.0000   -0.0000    0.0000    0.0000 
      num_item23 |   0.0000   -0.0000   -0.0000   -0.0000    0.0000    0.0000    0.0000    0.0000   -0.0000    0.0000   -0.0000    0.0000   -0.0000 
      num_item24 |  -0.0000   -0.0000    0.0000   -0.0000    0.0000   -0.0000    0.0000   -0.0000    0.0000    0.0000   -0.0000   -0.0000    0.0000 
      num_item25 |   0.0000   -0.0000   -0.0000   -0.0000    0.0000   -0.0000   -0.0000   -0.0000    0.0000   -0.0000    0.0000   -0.0000    0.0000 
      num_item26 |  -0.0000   -0.0000   -0.0000    0.0000    0.0000   -0.0000   -0.0000   -0.0000   -0.0000    0.0000    0.0000    0.0000   -0.0000 
      num_item27 |   0.0000   -0.0000    0.0000   -0.0000   -0.0000    0.0000   -0.0000    0.0000   -0.0000   -0.0000    0.0000    0.0000    0.0000 
      num_item28 |   0.0000    0.0000    0.0000   -0.0000   -0.0000   -0.0000    0.0000   -0.0000   -0.0000   -0.0000   -0.0000    0.0000   -0.0000 
      num_item29 |   0.0000   -0.0000    0.0000   -0.0000    0.0000    0.0000    0.0000    0.0000   -0.0000   -0.0000   -0.0000   -0.0000    0.0000 
      num_item30 |   0.0000   -0.0000    0.0000    0.0000    0.0000   -0.0000   -0.0000   -0.0000    0.0000    0.0000    0.0000   -0.0000   -0.0000 
      num_item31 |  -0.0000    0.0000    0.0000    0.0000    0.0000    0.0000    0.0000    0.0000   -0.0000    0.0000    0.0000    0.0000   -0.0000 
      num_item32 |  -0.0000   -0.0000   -0.0000    0.0000   -0.0000   -0.0000    0.0000   -0.0000    0.0000    0.0000    0.0000   -0.0000   -0.0000 
      num_item33 |  -0.0000    0.0000   -0.0000   -0.0000   -0.0000   -0.0000    0.0000   -0.0000   -0.0000    0.0000   -0.0000    0.0000   -0.0000 
      num_item34 |  -0.0000   -0.0000   -0.0000    0.0000    1.0000    0.0000    0.0000   -0.0000   -0.0000    0.0000   -0.0000    0.0000    0.0000 
      num_item35 |   0.0000   -0.0000   -0.0000    0.0000   -0.0000    0.0000   -0.0000   -0.0000    0.0000    0.0000    0.0000    0.0000   -0.0000 
      num_item36 |   1.0000    0.0000   -0.0000    0.0000   -0.0000   -0.0000    0.0000    0.0000    0.0000    0.0000    0.0000   -0.0000    0.0000 
      num_item37 |   0.0000   -0.0000    0.0000   -0.0000    0.0000    0.0000   -0.0000   -0.0000    0.0000    1.0000   -0.0000    0.0000   -0.0000 
      num_item38 |  -0.0000   -0.0000   -0.0000    0.0000   -0.0000    0.0000   -0.0000    0.0000    0.0000   -0.0000    1.0000   -0.0000   -0.0000 
      num_item39 |  -0.0000    0.0000   -0.0000    0.0000   -0.0000   -0.0000   -0.0000   -0.0000    0.0000    0.0000    0.0000    0.0000   -0.0000 
      num_item40 |  -0.0000    0.0000    0.0000    0.0000    0.0000   -0.0000    0.0000    0.0000    0.0000    0.0000   -0.0000    1.0000   -0.0000 
      num_item41 |  -0.0000    0.0000   -0.0000    0.0000   -0.0000   -0.0000   -0.0000   -0.0000   -0.0000    0.0000   -0.0000   -0.0000    0.0000 
    ------------------------------------------------------------------------------------------------------------------------------------------------

    ---------------------------
        Variable | Unexplained 
    -------------+-------------
       num_item1 |           0 
       num_item2 |           0 
       num_item3 |           0 
       num_item4 |           0 
       num_item5 |           0 
       num_item6 |           0 
       num_item7 |           0 
       num_item8 |           0 
       num_item9 |           0 
      num_item10 |           0 
      num_item11 |           0 
      num_item12 |           0 
      num_item13 |           0 
      num_item14 |           0 
      num_item15 |           0 
      num_item16 |           0 
      num_item17 |           0 
      num_item18 |           0 
      num_item19 |           0 
      num_item20 |           0 
      num_item21 |           0 
      num_item22 |           0 
      num_item23 |           0 
      num_item24 |           0 
      num_item25 |           0 
      num_item26 |           0 
      num_item27 |           0 
      num_item28 |           0 
      num_item29 |           0 
      num_item30 |           0 
      num_item31 |           0 
      num_item32 |           0 
      num_item33 |           0 
      num_item34 |           0 
      num_item35 |           0 
      num_item36 |           0 
      num_item37 |           0 
      num_item38 |           0 
      num_item39 |           0 
      num_item40 |           0 
      num_item41 |           0 
    ---------------------------

Component rotation matrix

    ----------------------------------------------------------------------------------------------------------------------------------------------------------
                 |    Comp1     Comp2     Comp3     Comp4     Comp5     Comp6     Comp7     Comp8     Comp9    Comp10    Comp11    Comp12    Comp13    Comp14 
    -------------+--------------------------------------------------------------------------------------------------------------------------------------------
           Comp1 |   0.1995    0.1051    0.1971    0.1399    0.1821    0.1811    0.1431    0.0774    0.1346    0.0810    0.1670    0.1208    0.1080    0.1652 
           Comp2 |   0.0780    0.2604    0.0948    0.0049   -0.0534   -0.1029    0.1316    0.2634   -0.2213    0.1736   -0.1032   -0.2760   -0.0088    0.0604 
           Comp3 |   0.0111    0.1583   -0.1203    0.1151    0.0759   -0.1266   -0.1702   -0.0116   -0.1575    0.1957    0.1751   -0.2241    0.3048    0.0638 
           Comp4 |  -0.0406   -0.0528    0.2344   -0.3247   -0.1716    0.0579    0.0150   -0.0863   -0.1656    0.1449    0.0489    0.0598    0.1010   -0.0257 
           Comp5 |  -0.1103    0.1016   -0.1351   -0.2505    0.2820   -0.1709    0.1082    0.0749   -0.0484    0.1484    0.0711    0.0257    0.0855   -0.0238 
           Comp6 |  -0.1357   -0.0008    0.2321   -0.0359    0.0528    0.2823   -0.0348    0.1368   -0.1112    0.2674   -0.0404    0.0241   -0.0374    0.1598 
           Comp7 |   0.0086    0.1142   -0.0419    0.2612   -0.0855    0.0102    0.5380    0.1987   -0.0112   -0.0972    0.1377   -0.0009   -0.0167   -0.2557 
           Comp8 |   0.2284   -0.1376   -0.0599    0.1298   -0.1317   -0.1743   -0.0056    0.4314   -0.1120    0.0859    0.0545   -0.0051   -0.2527   -0.0458 
           Comp9 |  -0.0421    0.1374   -0.0589    0.1186    0.0059   -0.0890    0.0801    0.1849    0.3519    0.1259   -0.1537    0.0272    0.2497   -0.1770 
          Comp10 |  -0.1863   -0.1156   -0.0141   -0.0714    0.0981    0.0369    0.0088    0.1032    0.3142    0.4109    0.0900   -0.0830   -0.0408    0.0567 
          Comp11 |   0.0373    0.2622   -0.2023   -0.0163    0.1245   -0.2413    0.0646   -0.0283   -0.0051    0.2036   -0.2488    0.0933   -0.0166    0.2864 
          Comp12 |  -0.2918    0.3716   -0.1208    0.0509   -0.3514    0.1151    0.1006   -0.1233    0.0208   -0.1006    0.0460    0.4246    0.1702   -0.0031 
          Comp13 |  -0.0975    0.2393   -0.0059    0.0274   -0.1337    0.2237    0.0201   -0.1027   -0.1348    0.0890   -0.0724   -0.0419   -0.3854    0.1228 
          Comp14 |   0.1695    0.0680    0.0084    0.1307    0.1230    0.2137   -0.1881   -0.2071   -0.1820    0.1148   -0.1938   -0.0929    0.0667   -0.3703 
          Comp15 |   0.2113    0.0693    0.1923   -0.1001    0.1080    0.1265    0.0017    0.2359    0.0196   -0.1163   -0.2917    0.1029    0.0029    0.3363 
          Comp16 |   0.0442   -0.1165   -0.1523   -0.1145   -0.1782   -0.0422    0.0097    0.2118   -0.0294    0.0660   -0.1016    0.1251   -0.1950   -0.1189 
          Comp17 |   0.1929   -0.0575    0.0185   -0.2494    0.0054    0.0306   -0.0122    0.0183   -0.0319    0.0133    0.4186    0.1604    0.0179   -0.0862 
          Comp18 |  -0.0479    0.1846   -0.2345   -0.0936    0.1268   -0.0713    0.1197    0.1150    0.0838    0.1149    0.1153    0.1782   -0.1043    0.0944 
          Comp19 |   0.2045   -0.1120   -0.0936    0.2467   -0.2849    0.0982    0.0116   -0.2056    0.1918    0.1627    0.0878   -0.1439    0.1423    0.1020 
          Comp20 |  -0.1631    0.0353   -0.0191    0.1591    0.0397    0.0023   -0.1428    0.0976   -0.0404   -0.2725    0.2495   -0.1824    0.1888    0.1063 
          Comp21 |  -0.0798    0.3532   -0.1044    0.1998    0.1107    0.1861   -0.2253    0.0176    0.0126   -0.0845    0.1977    0.0483   -0.3395   -0.0797 
          Comp22 |  -0.1058   -0.2085    0.0374    0.0756    0.1977   -0.0835   -0.1553   -0.1153   -0.1578    0.2134    0.0364    0.3658   -0.0218    0.0734 
          Comp23 |   0.2926    0.1759    0.0814    0.0215   -0.1136    0.1185   -0.0799    0.0139    0.0791   -0.1459   -0.1548    0.1879    0.0129    0.2249 
          Comp24 |   0.1957   -0.1319   -0.2127   -0.0605   -0.1022    0.1113    0.0839   -0.0190    0.0228    0.0578   -0.1704    0.0277   -0.1009   -0.0158 
          Comp25 |  -0.2278   -0.0173    0.0771   -0.0079   -0.1211    0.2343   -0.1499    0.3324    0.1371    0.0196   -0.1780   -0.1072    0.3443   -0.0166 
          Comp26 |  -0.2135   -0.2960    0.0324    0.2851    0.1118    0.0173    0.1857    0.1313   -0.2009   -0.1917   -0.0079    0.1928   -0.0072    0.1837 
          Comp27 |  -0.0010   -0.0064    0.0096   -0.0703   -0.0174   -0.0520   -0.0270    0.0506   -0.0165    0.1730   -0.0921    0.1193   -0.0377   -0.2338 
          Comp28 |  -0.0284    0.0251    0.1563   -0.1810    0.0059    0.0371   -0.0129    0.1675    0.3568   -0.0709    0.2733   -0.0499   -0.0568    0.0867 
          Comp29 |  -0.0906   -0.0199    0.3293    0.1119   -0.1213   -0.2592    0.1141    0.0949   -0.3644   -0.0014    0.0335    0.0404    0.1305    0.0158 
          Comp30 |   0.2723    0.1595    0.3044   -0.0090    0.0986   -0.1546   -0.0495    0.0160    0.1014   -0.0811   -0.1189    0.3114    0.1814   -0.2968 
          Comp31 |  -0.0596   -0.0073   -0.0439    0.2843    0.1021   -0.1901   -0.1391    0.0737    0.1540    0.0463   -0.1963   -0.0045   -0.0850   -0.1825 
          Comp32 |   0.0133   -0.1479   -0.3549   -0.0567    0.0310    0.0813   -0.1953    0.2436   -0.0643   -0.0694    0.0502    0.2818    0.1677    0.0245 
          Comp33 |  -0.2969    0.0117    0.0359   -0.0777   -0.2769   -0.0807    0.1686   -0.1216    0.0069    0.1729   -0.1654    0.0182    0.0332    0.0260 
          Comp34 |   0.1172   -0.0497   -0.0391    0.1821    0.0595    0.3165    0.1247    0.0508   -0.0696    0.1639   -0.0072   -0.0817    0.0595    0.1160 
          Comp35 |   0.0639   -0.0528   -0.1059    0.2467   -0.3122   -0.1584   -0.3682    0.0841   -0.0358    0.1466    0.0375    0.1496    0.0839    0.2005 
          Comp36 |   0.0822   -0.0134    0.0951    0.1655   -0.0416    0.2414    0.0626    0.0591   -0.0877    0.3697    0.2267    0.2030    0.0028   -0.1989 
          Comp37 |   0.2165   -0.0332    0.0601    0.1108   -0.1418   -0.3010    0.1404   -0.1845    0.1459    0.0566    0.1641   -0.0261   -0.0618    0.1997 
          Comp38 |  -0.0966   -0.2973    0.0570    0.0134   -0.1563    0.0895    0.0495    0.0262    0.2256   -0.0702   -0.1237    0.0311   -0.1515   -0.0749 
          Comp39 |  -0.2307    0.0698    0.2745    0.1708    0.1044   -0.1078   -0.2079    0.0926    0.0945   -0.0197   -0.0063    0.0077   -0.2639   -0.0586 
          Comp40 |   0.0379   -0.0413   -0.3024   -0.0732    0.1126    0.1604    0.1440    0.0945   -0.1859   -0.1254   -0.0824   -0.0799    0.1144   -0.0510 
          Comp41 |   0.0648    0.1609    0.0021   -0.2293   -0.3351   -0.0282   -0.2241    0.2454   -0.1104   -0.0475    0.1159   -0.1231   -0.0711   -0.1016 
    ----------------------------------------------------------------------------------------------------------------------------------------------------------

    ----------------------------------------------------------------------------------------------------------------------------------------------------------
                 |   Comp15    Comp16    Comp17    Comp18    Comp19    Comp20    Comp21    Comp22    Comp23    Comp24    Comp25    Comp26    Comp27    Comp28 
    -------------+--------------------------------------------------------------------------------------------------------------------------------------------
           Comp1 |   0.1886    0.1448    0.1952    0.1748    0.1218    0.1285    0.1641    0.1534    0.1457    0.1518    0.1813    0.1263    0.1717    0.1150 
           Comp2 |  -0.0657   -0.1494    0.0279   -0.0936    0.1620    0.1187    0.0803    0.1716   -0.1714   -0.0591    0.0086    0.2104    0.1033   -0.0071 
           Comp3 |  -0.0840    0.0711   -0.0660   -0.0766   -0.0159    0.1506    0.0211   -0.0164    0.0488    0.2302   -0.2178   -0.0296   -0.1181    0.1173 
           Comp4 |   0.0672   -0.2259    0.0460   -0.2241    0.2593    0.1752   -0.2600    0.1293   -0.1905   -0.0694    0.0231   -0.1429   -0.0057    0.2983 
           Comp5 |  -0.2696    0.0799    0.1279    0.1712   -0.0996    0.2313   -0.1861   -0.1542   -0.1590    0.0526   -0.1422    0.1993   -0.3245   -0.1768 
           Comp6 |   0.0599    0.2557    0.0798   -0.2174   -0.2246    0.0069    0.1008    0.0703   -0.0578    0.2740   -0.2750    0.0171   -0.1152    0.0553 
           Comp7 |  -0.0182    0.0059   -0.0024   -0.0007    0.1287   -0.2491   -0.0629   -0.0633   -0.0512    0.1417   -0.1122   -0.3386   -0.2132    0.0686 
           Comp8 |  -0.0399   -0.2127    0.1628    0.0529   -0.2595    0.2490    0.0246    0.2355    0.2224   -0.1901   -0.0395   -0.0695   -0.0806    0.1164 
           Comp9 |   0.1937    0.0562   -0.1307    0.0167    0.0731    0.0345   -0.1038    0.1069    0.3044    0.0572   -0.0650    0.0951   -0.0967    0.1537 
          Comp10 |   0.1786   -0.1529   -0.0500   -0.1352    0.0169   -0.0314    0.1526   -0.2099    0.2279   -0.3542    0.0436    0.1369    0.0376   -0.2200 
          Comp11 |   0.1209    0.0235   -0.2495    0.0434    0.0603    0.0094    0.0219   -0.1990   -0.0605    0.1631    0.2455   -0.1758    0.1957    0.2868 
          Comp12 |  -0.1504   -0.1032    0.0229    0.1247   -0.1558    0.1126    0.1996    0.2063    0.0428   -0.0081   -0.0861    0.1722    0.1048   -0.1071 
          Comp13 |  -0.2365   -0.0107   -0.0766   -0.0102   -0.2187    0.1111    0.0510   -0.3062    0.2208   -0.1222    0.0525   -0.1059   -0.0259    0.3319 
          Comp14 |  -0.1828    0.0891    0.1418   -0.0126    0.1995   -0.2364    0.2113   -0.0502    0.0314   -0.0520    0.0077    0.2281    0.0254    0.1311 
          Comp15 |  -0.3103    0.1962   -0.2476   -0.0009    0.0142   -0.2043   -0.2260    0.1854    0.1871   -0.0834    0.0087   -0.1085   -0.0821   -0.2083 
          Comp16 |  -0.0146    0.3657   -0.0876    0.2458    0.0938    0.1859    0.0048   -0.0223   -0.2316    0.1138    0.2756    0.2540    0.0194   -0.0700 
          Comp17 |  -0.0356   -0.1277   -0.5086    0.0623   -0.2170   -0.1169    0.2186   -0.0509   -0.0616    0.0655   -0.0218    0.0814   -0.0311    0.0819 
          Comp18 |  -0.1457   -0.0500    0.1502   -0.4759    0.0655   -0.1892    0.1012    0.0053   -0.1192    0.0707   -0.0151   -0.0624    0.2292   -0.1951 
          Comp19 |   0.0243    0.2342   -0.0806   -0.2165   -0.3599    0.1069   -0.2694    0.1382   -0.1562    0.0248    0.0197    0.0612    0.1268    0.0178 
          Comp20 |  -0.1650    0.1109   -0.1660   -0.0640    0.2943    0.4164    0.0072   -0.0989    0.0874   -0.1297    0.0499   -0.1685    0.1616   -0.1214 
          Comp21 |   0.0535   -0.0759   -0.0154   -0.1229    0.1065   -0.0143   -0.4261    0.1528    0.0087   -0.0307    0.1429    0.2494   -0.0497   -0.0094 
          Comp22 |  -0.0704   -0.1990   -0.1640    0.0773    0.1927   -0.0157   -0.0483    0.3713    0.1463    0.1267   -0.0279   -0.0175   -0.0679    0.0663 
          Comp23 |   0.3241   -0.1550   -0.0095    0.0435    0.1455    0.1897    0.1280   -0.1588   -0.3254   -0.1686   -0.2653    0.0058   -0.1695   -0.0804 
          Comp24 |   0.0069   -0.2657    0.1905   -0.0624    0.0896    0.1290   -0.1049   -0.1333    0.1080    0.3849   -0.0221    0.1150    0.0587   -0.1230 
          Comp25 |  -0.1499   -0.3639   -0.0437    0.0781   -0.1650   -0.1860   -0.1675   -0.0686   -0.2121    0.1029    0.2409    0.0173    0.0574    0.0305 
          Comp26 |   0.1311    0.0281   -0.1188   -0.1676    0.0235   -0.0462   -0.1863   -0.2965   -0.0393   -0.0520   -0.1604    0.4322   -0.0075    0.1982 
          Comp27 |  -0.0552    0.1524   -0.0463    0.2030    0.0187   -0.0116   -0.2917   -0.0494   -0.0240   -0.1854   -0.4586   -0.0905    0.5907    0.0069 
          Comp28 |  -0.2079    0.0395    0.1975    0.2057    0.1306   -0.0806    0.0096   -0.0736   -0.0601    0.0059   -0.1019    0.1270    0.0788    0.4539 
          Comp29 |   0.0009    0.0354    0.0947   -0.0146   -0.1192   -0.0915    0.1104   -0.0790    0.0562    0.0069    0.2567    0.1219    0.2346   -0.0976 
          Comp30 |  -0.1373   -0.0177    0.0179   -0.3310   -0.1387    0.1999   -0.0353   -0.2495    0.1475   -0.0654    0.0022    0.0541   -0.0397    0.0272 
          Comp31 |  -0.1106   -0.0404   -0.2535   -0.0765   -0.0341    0.0271    0.2075    0.1357   -0.3452   -0.1132    0.0108    0.0542   -0.1079    0.1631 
          Comp32 |   0.0120    0.2579    0.2679   -0.2138   -0.0159   -0.0786    0.1220    0.0710   -0.1274   -0.2401    0.1143   -0.1833   -0.0192    0.2093 
          Comp33 |   0.0577    0.2017   -0.0109   -0.0132    0.1704   -0.0178    0.0280    0.1081    0.0794   -0.2373   -0.0438    0.0048   -0.2597    0.0450 
          Comp34 |  -0.2120   -0.0555   -0.0743    0.1228    0.1133   -0.0093    0.1855    0.0286   -0.1104   -0.1824   -0.1587    0.0221    0.0087   -0.1159 
          Comp35 |  -0.1020   -0.0879    0.1476    0.1627    0.1526   -0.1849   -0.0321   -0.2826    0.1264    0.1177   -0.1388   -0.0510   -0.0884   -0.0394 
          Comp36 |   0.0349    0.0476   -0.1319    0.0608    0.1275    0.0830   -0.1277   -0.1917   -0.1122   -0.0459    0.2141   -0.2032   -0.0546   -0.1716 
          Comp37 |  -0.2200   -0.0521   -0.0202   -0.0850    0.1126   -0.2004   -0.0492    0.0849   -0.1311   -0.0879   -0.0612    0.1849    0.0448    0.0090 
          Comp38 |  -0.3073    0.0195   -0.1373   -0.2368    0.2354    0.2642    0.2052   -0.0034    0.0642    0.2859   -0.0378   -0.0201    0.0716    0.0049 
          Comp39 |   0.1808    0.0044    0.0386    0.0551   -0.1041    0.0051    0.1069    0.0349   -0.1992    0.1957   -0.1814   -0.2017    0.1218   -0.1360 
          Comp40 |   0.1524   -0.1559   -0.1770   -0.0012   -0.0379    0.0375    0.0522    0.0861    0.1022    0.0022   -0.1899    0.0574    0.2069    0.0867 
          Comp41 |   0.1971    0.1756   -0.2231   -0.1718    0.1734   -0.2001    0.0639   -0.0090    0.1518    0.1119   -0.1041    0.1546   -0.0401   -0.0680 
    ----------------------------------------------------------------------------------------------------------------------------------------------------------

    ------------------------------------------------------------------------------------------------------------------------------------------------
                 |   Comp29    Comp30    Comp31    Comp32    Comp33    Comp34    Comp35    Comp36    Comp37    Comp38    Comp39    Comp40    Comp41 
    -------------+----------------------------------------------------------------------------------------------------------------------------------
           Comp1 |   0.1861    0.2026    0.1590    0.1146    0.1634    0.1615    0.1520    0.0756    0.1800    0.1823    0.1667    0.1891    0.1566 
           Comp2 |  -0.0513    0.1772   -0.2250    0.2531   -0.0737   -0.0433    0.2393   -0.2936    0.1588   -0.2449   -0.1053   -0.0125   -0.2258 
           Comp3 |   0.0839   -0.1173   -0.0209   -0.0725    0.1580   -0.0643   -0.2281   -0.1483   -0.2130    0.1412    0.3232    0.3087   -0.2883 
           Comp4 |   0.1164    0.0188    0.0875   -0.1344   -0.2315   -0.2588    0.0614    0.1792    0.0086    0.0547    0.1797    0.1287    0.2005 
           Comp5 |   0.0012   -0.0144    0.0803    0.1721   -0.2374    0.2687    0.0889    0.1734    0.0819    0.0748    0.0376   -0.0502    0.2059 
           Comp6 |  -0.1792   -0.0674   -0.0952   -0.3243    0.1709   -0.0268    0.0546    0.2212    0.1828   -0.1369   -0.2336   -0.1125   -0.0061 
           Comp7 |  -0.0302    0.0952   -0.2707   -0.0271    0.0096    0.0814    0.1065    0.1676   -0.1512   -0.0491    0.0144    0.1879    0.0916 
           Comp8 |   0.2509   -0.0138    0.1351   -0.1704   -0.0340    0.1414   -0.2118    0.1296   -0.0634   -0.0751   -0.0602   -0.0738   -0.0132 
           Comp9 |  -0.2596   -0.0240    0.1480    0.1764   -0.2573   -0.3293   -0.2544    0.1059    0.1831   -0.0012   -0.1102   -0.0886   -0.0389 
          Comp10 |  -0.0277   -0.0232   -0.2609   -0.1313   -0.0740    0.0457    0.1290    0.1139   -0.1623   -0.0968    0.1743    0.2328    0.0293 
          Comp11 |   0.2647   -0.2211   -0.1283   -0.1035   -0.0773    0.1487   -0.0023    0.1294   -0.0517   -0.1162   -0.1117   -0.1703    0.0436 
          Comp12 |   0.1000   -0.1387   -0.0289   -0.1606   -0.1099   -0.0141    0.0227   -0.0707   -0.0113   -0.2280    0.0901    0.0901    0.0590 
          Comp13 |  -0.2743    0.1770    0.0492    0.2507    0.0245   -0.0324   -0.0980   -0.0166    0.0769    0.0813    0.1500    0.1125    0.1368 
          Comp14 |   0.1033    0.1403    0.0875   -0.0695   -0.2366    0.1505   -0.1329    0.2696   -0.1396   -0.2524    0.0308   -0.0216   -0.0434 
          Comp15 |   0.0169   -0.0330    0.1374   -0.0581   -0.1438   -0.0441    0.1177    0.0131   -0.1466   -0.1120    0.2089    0.1480   -0.1012 
          Comp16 |  -0.0964    0.2552   -0.2054   -0.2030    0.0964   -0.2768   -0.1683    0.0512   -0.1582    0.0498    0.1559    0.0365    0.0168 
          Comp17 |   0.1193    0.1206    0.0694    0.2082    0.0078   -0.1422    0.1225    0.2673    0.0315   -0.0711   -0.1006    0.0092   -0.2676 
          Comp18 |   0.0087    0.3167    0.3159   -0.0453   -0.0094   -0.0843   -0.2240   -0.0603   -0.1321    0.1667   -0.1400   -0.0304    0.0051 
          Comp19 |  -0.0029    0.1520   -0.0432    0.1516   -0.2233    0.1397    0.1215   -0.0018   -0.2792   -0.0250   -0.0705   -0.0569    0.1209 
          Comp20 |  -0.1072    0.1251    0.0832   -0.0359    0.1293   -0.0111    0.0081    0.2879   -0.0494   -0.2807   -0.1366   -0.0990    0.1208 
          Comp21 |   0.0540   -0.1717   -0.1445   -0.0251    0.0420    0.0020    0.1164    0.2130   -0.0071    0.2372   -0.0483   -0.0492   -0.2179 
          Comp22 |  -0.2580    0.1570   -0.2274    0.1730    0.0764    0.1869   -0.1135   -0.1046   -0.2365   -0.0457   -0.1169   -0.0122    0.1776 
          Comp23 |  -0.2124    0.0453   -0.0036    0.0385   -0.0588    0.2196   -0.2104    0.1259   -0.1483    0.1045   -0.0912    0.1205   -0.1391 
          Comp24 |  -0.1059   -0.2597    0.2136    0.2339    0.2836   -0.1348    0.1821    0.1467   -0.2071   -0.2866    0.0556    0.0657    0.0027 
          Comp25 |   0.0556    0.1297   -0.0304    0.0640    0.2297    0.2065   -0.2090    0.0969    0.0502    0.0521    0.0510   -0.0274    0.0200 
          Comp26 |   0.2275    0.0485    0.1057    0.0367   -0.0484   -0.0351   -0.0998   -0.1434    0.0149   -0.1550    0.0390    0.0609    0.0106 
          Comp27 |   0.0313   -0.0268   -0.0130    0.0732    0.1656    0.0892    0.0007    0.0665    0.1010    0.0564   -0.1029    0.2098   -0.0671 
          Comp28 |  -0.1489   -0.1436    0.0540   -0.0917   -0.0546    0.0312    0.0728   -0.2057   -0.3780   -0.0643   -0.0836   -0.1725   -0.0661 
          Comp29 |  -0.3057   -0.2818    0.0827    0.0792   -0.1476    0.0221    0.0288    0.2328   -0.2244    0.2913   -0.0752    0.0490   -0.0850 
          Comp30 |   0.0731    0.0626   -0.2534   -0.0277    0.2388   -0.0639    0.0988   -0.1168   -0.0917    0.0644    0.0628   -0.2352    0.0935 
          Comp31 |  -0.1302   -0.1223    0.3423   -0.1225    0.1501   -0.0135    0.3451   -0.0331    0.0032    0.0728   -0.0186    0.2447    0.2101 
          Comp32 |  -0.0987   -0.2016   -0.1666    0.3227   -0.0041    0.0128    0.0713    0.0576    0.1196   -0.0875    0.1670    0.0249   -0.0866 
          Comp33 |   0.1972    0.1177    0.2085    0.1749    0.3517    0.1186    0.1231    0.1268   -0.1962    0.1011    0.0285   -0.2838   -0.2695 
          Comp34 |   0.2208   -0.2881   -0.1398    0.1675    0.0426   -0.3659   -0.1041    0.0071   -0.0982    0.2944   -0.0961   -0.2418    0.2835 
          Comp35 |   0.0335    0.2433   -0.0032   -0.1180   -0.1431   -0.1409    0.3570    0.0243    0.1446    0.1536   -0.0431   -0.0841   -0.0099 
          Comp36 |  -0.1197   -0.1767    0.2820   -0.0964   -0.0527    0.1534   -0.0511   -0.3424    0.1134   -0.1340    0.0921   -0.1923   -0.1447 
          Comp37 |  -0.1978   -0.1156   -0.0652   -0.0720    0.1886    0.0782   -0.2268    0.2148    0.3404   -0.1245    0.3569   -0.1678    0.0406 
          Comp38 |   0.1150   -0.1179   -0.1308    0.0530   -0.2523    0.2619   -0.0132    0.0143    0.1710    0.2576    0.0050    0.0436   -0.2356 
          Comp39 |   0.1204    0.0494    0.0115    0.2722   -0.1669   -0.1211   -0.0151    0.0900   -0.1340   -0.1452    0.4362   -0.2516    0.0188 
          Comp40 |  -0.2685    0.1161    0.0395   -0.2405   -0.0640    0.1417    0.2358   -0.0032   -0.0420    0.2236    0.3626   -0.3904   -0.0203 
          Comp41 |   0.0725   -0.1605    0.0461    0.1190    0.0349    0.2439   -0.0663   -0.1395   -0.0047    0.0163    0.0169   -0.0036    0.4506 
    ------------------------------------------------------------------------------------------------------------------------------------------------

. screeplot, yline(1)

. preserve

. * El número óptimo son 14 factores
. global ncomp 14

. pca $num_items, comp($ncomp)  // análisis de componentes principales con 14 componentes

Principal components/correlation                  Number of obs    =       146
                                                  Number of comp.  =        14
                                                  Trace            =        41
    Rotation: (unrotated = principal)             Rho              =    0.6705

    --------------------------------------------------------------------------
       Component |   Eigenvalue   Difference         Proportion   Cumulative
    -------------+------------------------------------------------------------
           Comp1 |      7.98846      5.58345             0.1948       0.1948
           Comp2 |      2.40501     .0797736             0.0587       0.2535
           Comp3 |      2.32524      .455241             0.0567       0.3102
           Comp4 |         1.87      .126115             0.0456       0.3558
           Comp5 |      1.74388      .164477             0.0425       0.3984
           Comp6 |      1.57941      .148236             0.0385       0.4369
           Comp7 |      1.43117     .0840381             0.0349       0.4718
           Comp8 |      1.34713     .0785087             0.0329       0.5046
           Comp9 |      1.26862     .0552307             0.0309       0.5356
          Comp10 |      1.21339      .041756             0.0296       0.5652
          Comp11 |      1.17164      .100866             0.0286       0.5938
          Comp12 |      1.07077     .0148724             0.0261       0.6199
          Comp13 |       1.0559     .0342943             0.0258       0.6456
          Comp14 |      1.02161     .0926337             0.0249       0.6705
          Comp15 |      .928971     .0324323             0.0227       0.6932
          Comp16 |      .896539     .0583032             0.0219       0.7151
          Comp17 |      .838236     .0372417             0.0204       0.7355
          Comp18 |      .800994       .03414             0.0195       0.7550
          Comp19 |      .766854     .0166509             0.0187       0.7738
          Comp20 |      .750203     .0846512             0.0183       0.7920
          Comp21 |      .665552     .0332462             0.0162       0.8083
          Comp22 |      .632306     .0499619             0.0154       0.8237
          Comp23 |      .582344     .0425399             0.0142       0.8379
          Comp24 |      .539804     .0113877             0.0132       0.8511
          Comp25 |      .528416    .00357552             0.0129       0.8640
          Comp26 |      .524841     .0230493             0.0128       0.8768
          Comp27 |      .501792      .020097             0.0122       0.8890
          Comp28 |      .481695     .0304237             0.0117       0.9008
          Comp29 |      .451271     .0242745             0.0110       0.9118
          Comp30 |      .426996     .0278731             0.0104       0.9222
          Comp31 |      .399123    .00753311             0.0097       0.9319
          Comp32 |       .39159     .0211825             0.0096       0.9415
          Comp33 |      .370408     .0109127             0.0090       0.9505
          Comp34 |      .359495     .0529601             0.0088       0.9593
          Comp35 |      .306535     .0169116             0.0075       0.9667
          Comp36 |      .289623    .00986111             0.0071       0.9738
          Comp37 |      .279762     .0525144             0.0068       0.9806
          Comp38 |      .227248      .022519             0.0055       0.9862
          Comp39 |      .204729     .0104152             0.0050       0.9912
          Comp40 |      .194313     .0261933             0.0047       0.9959
          Comp41 |       .16812            .             0.0041       1.0000
    --------------------------------------------------------------------------

Principal components (eigenvectors) 

    ----------------------------------------------------------------------------------------------------------------------------------------------------------
        Variable |    Comp1     Comp2     Comp3     Comp4     Comp5     Comp6     Comp7     Comp8     Comp9    Comp10    Comp11    Comp12    Comp13    Comp14 
    -------------+--------------------------------------------------------------------------------------------------------------------------------------------
       num_item1 |   0.0774    0.2634   -0.0116   -0.0863    0.0749    0.1368    0.1987    0.4314    0.1849    0.1032   -0.0283   -0.1233   -0.1027   -0.2071 
       num_item2 |   0.1431    0.1316   -0.1702    0.0150    0.1082   -0.0348    0.5380   -0.0056    0.0801    0.0088    0.0646    0.1006    0.0201   -0.1881 
       num_item3 |   0.1520    0.2393   -0.2281    0.0614    0.0889    0.0546    0.1065   -0.2118   -0.2544    0.1290   -0.0023    0.0227   -0.0980   -0.1329 
       num_item4 |   0.0756   -0.2936   -0.1483    0.1792    0.1734    0.2212    0.1676    0.1296    0.1059    0.1139    0.1294   -0.0707   -0.0166    0.2696 
       num_item5 |   0.1566   -0.2258   -0.2883    0.2005    0.2059   -0.0061    0.0916   -0.0132   -0.0389    0.0293    0.0436    0.0590    0.1368   -0.0434 
       num_item6 |   0.1208   -0.2760   -0.2241    0.0598    0.0257    0.0241   -0.0009   -0.0051    0.0272   -0.0830    0.0933    0.4246   -0.0419   -0.0929 
       num_item7 |   0.1748   -0.0936   -0.0766   -0.2241    0.1712   -0.2174   -0.0007    0.0529    0.0167   -0.1352    0.0434    0.1247   -0.0102   -0.0126 
       num_item8 |   0.1813    0.0086   -0.2178    0.0231   -0.1422   -0.2750   -0.1122   -0.0395   -0.0650    0.0436    0.2455   -0.0861    0.0525    0.0077 
       num_item9 |   0.1146    0.2531   -0.0725   -0.1344    0.1721   -0.3243   -0.0271   -0.1704    0.1764   -0.1313   -0.1035   -0.1606    0.2507   -0.0695 
      num_item10 |   0.2026    0.1772   -0.1173    0.0188   -0.0144   -0.0674    0.0952   -0.0138   -0.0240   -0.0232   -0.2211   -0.1387    0.1770    0.1403 
      num_item11 |   0.1150   -0.0071    0.1173    0.2983   -0.1768    0.0553    0.0686    0.1164    0.1537   -0.2200    0.2868   -0.1071    0.3319    0.1311 
      num_item12 |   0.1717    0.1033   -0.1181   -0.0057   -0.3245   -0.1152   -0.2132   -0.0806   -0.0967    0.0376    0.1957    0.1048   -0.0259    0.0254 
      num_item13 |   0.1995    0.0780    0.0111   -0.0406   -0.1103   -0.1357    0.0086    0.2284   -0.0421   -0.1863    0.0373   -0.2918   -0.0975    0.1695 
      num_item14 |   0.1800    0.1588   -0.2130    0.0086    0.0819    0.1828   -0.1512   -0.0634    0.1831   -0.1623   -0.0517   -0.0113    0.0769   -0.1396 
      num_item15 |   0.1590   -0.2250   -0.0209    0.0875    0.0803   -0.0952   -0.2707    0.1351    0.1480   -0.2609   -0.1283   -0.0289    0.0492    0.0875 
      num_item16 |   0.1080   -0.0088    0.3048    0.1010    0.0855   -0.0374   -0.0167   -0.2527    0.2497   -0.0408   -0.0166    0.1702   -0.3854    0.0667 
      num_item17 |   0.1518   -0.0591    0.2302   -0.0694    0.0526    0.2740    0.1417   -0.1901    0.0572   -0.3542    0.1631   -0.0081   -0.1222   -0.0520 
      num_item18 |   0.0810    0.1736    0.1957    0.1449    0.1484    0.2674   -0.0972    0.0859    0.1259    0.4109    0.2036   -0.1006    0.0890    0.1148 
      num_item19 |   0.1821   -0.0534    0.0759   -0.1716    0.2820    0.0528   -0.0855   -0.1317    0.0059    0.0981    0.1245   -0.3514   -0.1337    0.1230 
      num_item20 |   0.1641    0.0803    0.0211   -0.2600   -0.1861    0.1008   -0.0629    0.0246   -0.1038    0.1526    0.0219    0.1996    0.0510    0.2113 
      num_item21 |   0.1615   -0.0433   -0.0643   -0.2588    0.2687   -0.0268    0.0814    0.1414   -0.3293    0.0457    0.1487   -0.0141   -0.0324    0.1505 
      num_item22 |   0.1051    0.2604    0.1583   -0.0528    0.1016   -0.0008    0.1142   -0.1376    0.1374   -0.1156    0.2622    0.3716    0.2393    0.0680 
      num_item23 |   0.1218    0.1620   -0.0159    0.2593   -0.0996   -0.2246    0.1287   -0.2595    0.0731    0.0169    0.0603   -0.1558   -0.2187    0.1995 
      num_item24 |   0.1952    0.0279   -0.0660    0.0460    0.1279    0.0798   -0.0024    0.1628   -0.1307   -0.0500   -0.2495    0.0229   -0.0766    0.1418 
      num_item25 |   0.1263    0.2104   -0.0296   -0.1429    0.1993    0.0171   -0.3386   -0.0695    0.0951    0.1369   -0.1758    0.1722   -0.1059    0.2281 
      num_item26 |   0.1534    0.1716   -0.0164    0.1293   -0.1542    0.0703   -0.0633    0.2355    0.1069   -0.2099   -0.1990    0.2063   -0.3062   -0.0502 
      num_item27 |   0.1346   -0.2213   -0.1575   -0.1656   -0.0484   -0.1112   -0.0112   -0.1120    0.3519    0.3142   -0.0051    0.0208   -0.1348   -0.1820 
      num_item28 |   0.1886   -0.0657   -0.0840    0.0672   -0.2696    0.0599   -0.0182   -0.0399    0.1937    0.1786    0.1209   -0.1504   -0.2365   -0.1828 
      num_item29 |   0.1457   -0.1714    0.0488   -0.1905   -0.1590   -0.0578   -0.0512    0.2224    0.3044    0.2279   -0.0605    0.0428    0.2208    0.0314 
      num_item30 |   0.1811   -0.1029   -0.1266    0.0579   -0.1709    0.2823    0.0102   -0.1743   -0.0890    0.0369   -0.2413    0.1151    0.2237    0.2137 
      num_item31 |   0.1971    0.0948   -0.1203    0.2344   -0.1351    0.2321   -0.0419   -0.0599   -0.0589   -0.0141   -0.2023   -0.1208   -0.0059    0.0084 
      num_item32 |   0.1652    0.0604    0.0638   -0.0257   -0.0238    0.1598   -0.2557   -0.0458   -0.1770    0.0567    0.2864   -0.0031    0.1228   -0.3703 
      num_item33 |   0.1448   -0.1494    0.0711   -0.2259    0.0799    0.2557    0.0059   -0.2127    0.0562   -0.1529    0.0235   -0.1032   -0.0107    0.0891 
      num_item34 |   0.1634   -0.0737    0.1580   -0.2315   -0.2374    0.1709    0.0096   -0.0340   -0.2573   -0.0740   -0.0773   -0.1099    0.0245   -0.2366 
      num_item35 |   0.1399    0.0049    0.1151   -0.3247   -0.2505   -0.0359    0.2612    0.1298    0.1186   -0.0714   -0.0163    0.0509    0.0274    0.1307 
      num_item36 |   0.1861   -0.0513    0.0839    0.1164    0.0012   -0.1792   -0.0302    0.2509   -0.2596   -0.0277    0.2647    0.1000   -0.2743    0.1033 
      num_item37 |   0.1823   -0.2449    0.1412    0.0547    0.0748   -0.1369   -0.0491   -0.0751   -0.0012   -0.0968   -0.1162   -0.2280    0.0813   -0.2524 
      num_item38 |   0.1667   -0.1053    0.3232    0.1797    0.0376   -0.2336    0.0144   -0.0602   -0.1102    0.1743   -0.1117    0.0901    0.1500    0.0308 
      num_item39 |   0.1670   -0.1032    0.1751    0.0489    0.0711   -0.0404    0.1377    0.0545   -0.1537    0.0900   -0.2488    0.0460   -0.0724   -0.1938 
      num_item40 |   0.1891   -0.0125    0.3087    0.1287   -0.0502   -0.1125    0.1879   -0.0738   -0.0886    0.2328   -0.1703    0.0901    0.1125   -0.0216 
      num_item41 |   0.1285    0.1187    0.1506    0.1752    0.2313    0.0069   -0.2491    0.2490    0.0345   -0.0314    0.0094    0.1126    0.1111   -0.2364 
    ----------------------------------------------------------------------------------------------------------------------------------------------------------

    ---------------------------
        Variable | Unexplained 
    -------------+-------------
       num_item1 |        .296 
       num_item2 |       .2298 
       num_item3 |       .3235 
       num_item4 |       .3138 
       num_item5 |       .2962 
       num_item6 |       .3515 
       num_item7 |       .4561 
       num_item8 |       .3617 
       num_item9 |       .2652 
      num_item10 |       .4105 
      num_item11 |       .2803 
      num_item12 |       .3564 
      num_item13 |       .3667 
      num_item14 |       .3684 
      num_item15 |       .3651 
      num_item16 |       .2963 
      num_item17 |       .2683 
      num_item18 |       .2658 
      num_item19 |       .2863 
      num_item20 |       .4255 
      num_item21 |       .2984 
      num_item22 |       .2892 
      num_item23 |       .3521 
      num_item24 |       .4804 
      num_item25 |       .3184 
      num_item26 |       .3182 
      num_item27 |       .2573 
      num_item28 |       .3247 
      num_item29 |       .3274 
      num_item30 |       .2574 
      num_item31 |        .339 
      num_item32 |       .3291 
      num_item33 |       .4437 
      num_item34 |       .3009 
      num_item35 |       .3386 
      num_item36 |       .2688 
      num_item37 |       .3331 
      num_item38 |        .254 
      num_item39 |       .4749 
      num_item40 |       .2469 
      num_item41 |       .3719 
    ---------------------------

. factor $num_items, factor($ncomp)
(obs=146)

Factor analysis/correlation                        Number of obs    =      146
    Method: principal factors                      Retained factors =       14
    Rotation: (unrotated)                          Number of params =      483

    --------------------------------------------------------------------------
         Factor  |   Eigenvalue   Difference        Proportion   Cumulative
    -------------+------------------------------------------------------------
        Factor1  |      7.46209      5.60452            0.3962       0.3962
        Factor2  |      1.85757      0.04033            0.0986       0.4948
        Factor3  |      1.81723      0.48594            0.0965       0.5913
        Factor4  |      1.33129      0.11488            0.0707       0.6620
        Factor5  |      1.21642      0.16934            0.0646       0.7266
        Factor6  |      1.04708      0.15178            0.0556       0.7822
        Factor7  |      0.89530      0.10776            0.0475       0.8297
        Factor8  |      0.78754      0.05994            0.0418       0.8715
        Factor9  |      0.72760      0.06670            0.0386       0.9101
       Factor10  |      0.66090      0.03190            0.0351       0.9452
       Factor11  |      0.62899      0.10448            0.0334       0.9786
       Factor12  |      0.52451      0.04078            0.0278       1.0065
       Factor13  |      0.48373      0.01395            0.0257       1.0322
       Factor14  |      0.46978      0.08985            0.0249       1.0571
       Factor15  |      0.37994      0.03095            0.0202       1.0773
       Factor16  |      0.34899      0.06215            0.0185       1.0958
       Factor17  |      0.28684      0.03075            0.0152       1.1110
       Factor18  |      0.25610      0.03797            0.0136       1.1246
       Factor19  |      0.21812      0.02286            0.0116       1.1362
       Factor20  |      0.19526      0.08708            0.0104       1.1466
       Factor21  |      0.10818      0.03708            0.0057       1.1523
       Factor22  |      0.07110      0.02402            0.0038       1.1561
       Factor23  |      0.04708      0.03940            0.0025       1.1586
       Factor24  |      0.00768      0.02745            0.0004       1.1590
       Factor25  |     -0.01977      0.01541           -0.0010       1.1580
       Factor26  |     -0.03518      0.00856           -0.0019       1.1561
       Factor27  |     -0.04374      0.02219           -0.0023       1.1538
       Factor28  |     -0.06593      0.01979           -0.0035       1.1503
       Factor29  |     -0.08572      0.03061           -0.0046       1.1457
       Factor30  |     -0.11633      0.00363           -0.0062       1.1395
       Factor31  |     -0.11996      0.03492           -0.0064       1.1332
       Factor32  |     -0.15488      0.00851           -0.0082       1.1249
       Factor33  |     -0.16339      0.00926           -0.0087       1.1163
       Factor34  |     -0.17265      0.04811           -0.0092       1.1071
       Factor35  |     -0.22076      0.00759           -0.0117       1.0954
       Factor36  |     -0.22835      0.05220           -0.0121       1.0833
       Factor37  |     -0.28055      0.00926           -0.0149       1.0684
       Factor38  |     -0.28980      0.03027           -0.0154       1.0530
       Factor39  |     -0.32007      0.00883           -0.0170       1.0360
       Factor40  |     -0.32891      0.01981           -0.0175       1.0185
       Factor41  |     -0.34872            .           -0.0185       1.0000
    --------------------------------------------------------------------------
    LR test: independent vs. saturated: chi2(820) = 1937.53 Prob>chi2 = 0.0000

Factor loadings (pattern matrix) and unique variances

    ----------------------------------------------------------------------------------------------------------------------------------------------------------
        Variable |  Factor1   Factor2   Factor3   Factor4   Factor5   Factor6   Factor7   Factor8   Factor9  Factor10  Factor11  Factor12  Factor13  Factor14 
    -------------+--------------------------------------------------------------------------------------------------------------------------------------------
       num_item1 |   0.2090    0.3379    0.1007   -0.0968    0.0694    0.1190    0.1662    0.3414    0.1959    0.1242   -0.0094   -0.1070    0.0192   -0.1016 
       num_item2 |   0.3930    0.2504   -0.1583    0.0219    0.1283   -0.0495    0.5279   -0.0014    0.1016   -0.0151    0.0543    0.0632    0.0023   -0.1217 
       num_item3 |   0.4163    0.4143   -0.1797    0.0829    0.0963    0.0529    0.1137   -0.1687   -0.2465    0.0785    0.0569   -0.0271   -0.0757   -0.0894 
       num_item4 |   0.2052   -0.3068   -0.3203    0.1784    0.1620    0.2176    0.1400    0.1166    0.0979    0.0775    0.1065   -0.0404    0.0230    0.1902 
       num_item5 |   0.4363   -0.1840   -0.5074    0.2438    0.2489   -0.0042    0.1025   -0.0020   -0.0292    0.0150    0.0137    0.1014    0.0922   -0.0410 
       num_item6 |   0.3261   -0.2507   -0.3891    0.0568    0.0154    0.0150    0.0064    0.0042    0.0208   -0.0572    0.0388    0.2471   -0.1096   -0.0510 
       num_item7 |   0.4759   -0.0858   -0.1316   -0.2607    0.1886   -0.2103   -0.0127    0.0385    0.0218   -0.0941   -0.0189    0.1068   -0.0479   -0.0280 
       num_item8 |   0.4956    0.1024   -0.2629    0.0293   -0.1429   -0.3084   -0.1163   -0.0306   -0.0681   -0.0196    0.1799    0.0051    0.1100    0.0159 
       num_item9 |   0.3134    0.3647    0.0286   -0.1550    0.2097   -0.3181   -0.0442   -0.2004    0.1463   -0.0942   -0.1391   -0.0497    0.1664   -0.0239 
      num_item10 |   0.5544    0.2839   -0.0640    0.0297   -0.0113   -0.0789    0.0871   -0.0204   -0.0167   -0.0032   -0.2033   -0.0698    0.1160    0.0977 
      num_item11 |   0.3090   -0.0558    0.1293    0.3068   -0.1679    0.0487    0.0406    0.1070    0.1479   -0.1878    0.1198    0.0508    0.2400    0.0978 
      num_item12 |   0.4664    0.1840   -0.0938   -0.0004   -0.3438   -0.1430   -0.1906   -0.0489   -0.1041   -0.0140    0.1551    0.0991   -0.0112    0.0086 
      num_item13 |   0.5438    0.0992    0.0564   -0.0523   -0.1102   -0.1448   -0.0145    0.2128    0.0005   -0.1604   -0.0007   -0.2057    0.0312    0.1437 
      num_item14 |   0.4914    0.3041   -0.2034    0.0045    0.0705    0.1957   -0.1543   -0.0731    0.1595   -0.0911   -0.0696    0.0271    0.0358   -0.1010 
      num_item15 |   0.4311   -0.2750   -0.1256    0.0826    0.0843   -0.0718   -0.2621    0.0997    0.1425   -0.1616   -0.1551   -0.0071    0.0047    0.0831 
      num_item16 |   0.2921   -0.1367    0.3623    0.1096    0.0932    0.0037   -0.0236   -0.2149    0.1859   -0.0490    0.0667    0.0256   -0.2934    0.0479 
      num_item17 |   0.4143   -0.1677    0.2540   -0.0959    0.0446    0.3093    0.1276   -0.1428    0.0712   -0.3290    0.1119    0.0190   -0.0407   -0.0318 
      num_item18 |   0.2185    0.1327    0.3002    0.1557    0.1446    0.2609   -0.0807    0.0633    0.0915    0.2938    0.1974   -0.0185    0.1180    0.0648 
      num_item19 |   0.5024   -0.1024    0.0691   -0.2245    0.3213    0.0929   -0.1047   -0.1350   -0.0095    0.0559    0.1596   -0.2847    0.0327    0.1293 
      num_item20 |   0.4427    0.0977    0.0650   -0.2792   -0.2029    0.0758   -0.0421    0.0310   -0.1022    0.1192    0.0191    0.1281   -0.0352    0.0841 
      num_item21 |   0.4440   -0.0257   -0.1049   -0.3214    0.3079   -0.0181    0.0793    0.1732   -0.2849    0.0169    0.1061   -0.0208   -0.0118    0.0867 
      num_item22 |   0.2834    0.2617    0.3038   -0.0570    0.1147    0.0117    0.0976   -0.1045    0.0983   -0.0947    0.1223    0.3153    0.0726    0.0733 
      num_item23 |   0.3302    0.2062    0.0565    0.2929   -0.0823   -0.2111    0.0975   -0.2110    0.0450   -0.0469    0.1109   -0.1472   -0.0948    0.1444 
      num_item24 |   0.5331    0.0635   -0.0746    0.0502    0.1363    0.0938   -0.0038    0.1662   -0.0867   -0.0043   -0.1884   -0.0384   -0.1261    0.0267 
      num_item25 |   0.3417    0.2793    0.0582   -0.1544    0.1951    0.0309   -0.3037   -0.0815    0.0412    0.1592   -0.0999    0.0860   -0.1692    0.0969 
      num_item26 |   0.4130    0.2212    0.0552    0.1408   -0.1625    0.0629   -0.0621    0.1986    0.1115   -0.1075   -0.1277    0.0371   -0.2356   -0.0267 
      num_item27 |   0.3667   -0.2153   -0.2921   -0.1916   -0.0670   -0.1283   -0.0068   -0.1529    0.2604    0.2586    0.0688   -0.0184   -0.0903   -0.1020 
      num_item28 |   0.5187   -0.0472   -0.1389    0.0748   -0.3231    0.0422   -0.0209   -0.0491    0.1798    0.1137    0.2047   -0.1634   -0.0942   -0.1655 
      num_item29 |   0.3957   -0.2365   -0.0097   -0.2175   -0.1756   -0.0785   -0.0461    0.1392    0.2374    0.2377   -0.0695    0.0696    0.1189    0.0660 
      num_item30 |   0.4963   -0.0759   -0.2072    0.0741   -0.2162    0.2769    0.0314   -0.1529   -0.1236    0.0735   -0.2182    0.1169    0.0525    0.1677 
      num_item31 |   0.5436    0.1838   -0.1148    0.2898   -0.1709    0.2480   -0.0387   -0.0488   -0.0662    0.0148   -0.1505   -0.1236    0.0006    0.0357 
      num_item32 |   0.4463    0.0509    0.1006   -0.0278   -0.0317    0.1533   -0.2133   -0.0191   -0.1480    0.0192    0.1899    0.0741    0.1656   -0.1757 
      num_item33 |   0.3913   -0.2090    0.0170   -0.2557    0.0594    0.2563    0.0084   -0.1735    0.0253   -0.1050   -0.0052   -0.0062    0.0322    0.0790 
      num_item34 |   0.4463   -0.1571    0.1705   -0.2663   -0.2733    0.1673    0.0196   -0.0116   -0.2125   -0.0763   -0.0597   -0.0713    0.0589   -0.1982 
      num_item35 |   0.3817   -0.0364    0.1519   -0.3776   -0.2737   -0.0590    0.2474    0.1144    0.1113   -0.0421   -0.0393    0.0488   -0.0085    0.0868 
      num_item36 |   0.5092   -0.1058    0.0862    0.1267    0.0207   -0.1805   -0.0425    0.2821   -0.1856   -0.0869    0.2357    0.0073   -0.1697    0.0520 
      num_item37 |   0.5008   -0.3873    0.0696    0.0575    0.0893   -0.1187   -0.0608   -0.0877    0.0258   -0.1010   -0.1022   -0.1631    0.1054   -0.1948 
      num_item38 |   0.4651   -0.3058    0.3971    0.2447    0.0708   -0.2515    0.0234   -0.0684   -0.1238    0.1607   -0.0974    0.0944    0.0560    0.0368 
      num_item39 |   0.4515   -0.1995    0.1676    0.0517    0.0764   -0.0203    0.1200    0.0473   -0.0880    0.0567   -0.1236   -0.0584   -0.1004   -0.1666 
      num_item40 |   0.5254   -0.1635    0.4168    0.1788   -0.0431   -0.1206    0.2132   -0.0824   -0.0957    0.2131   -0.1127    0.0471    0.0190   -0.0103 
      num_item41 |   0.3487    0.0843    0.2293    0.1940    0.2492    0.0338   -0.2373    0.2165    0.0732    0.0035   -0.0209    0.1244    0.0569   -0.1910 
    ----------------------------------------------------------------------------------------------------------------------------------------------------------

    ----------------------------
        Variable |   Uniqueness 
    -------------+--------------
       num_item1 |      0.5835  
       num_item2 |      0.4274  
       num_item3 |      0.4778  
       num_item4 |      0.5573  
       num_item5 |      0.3647  
       num_item6 |      0.5947  
       num_item7 |      0.5753  
       num_item8 |      0.4942  
       num_item9 |      0.4762  
      num_item10 |      0.5233  
      num_item11 |      0.6057  
      num_item12 |      0.5173  
      num_item13 |      0.5202  
      num_item14 |      0.5014  
      num_item15 |      0.5475  
      num_item16 |      0.5668  
      num_item17 |      0.4632  
      num_item18 |      0.5687  
      num_item19 |      0.4134  
      num_item20 |      0.6130  
      num_item21 |      0.4556  
      num_item22 |      0.5783  
      num_item23 |      0.5860  
      num_item24 |      0.5876  
      num_item25 |      0.5577  
      num_item26 |      0.5860  
      num_item27 |      0.4945  
      num_item28 |      0.4446  
      num_item29 |      0.5406  
      num_item30 |      0.4388  
      num_item31 |      0.4351  
      num_item32 |      0.5948  
      num_item33 |      0.6192  
      num_item34 |      0.4706  
      num_item35 |      0.5090  
      num_item36 |      0.4626  
      num_item37 |      0.4606  
      num_item38 |      0.3352  
      num_item39 |      0.6352  
      num_item40 |      0.3530  
      num_item41 |      0.5537  
    ----------------------------

. rotate, varimax

Factor analysis/correlation                        Number of obs    =      146
    Method: principal factors                      Retained factors =       14
    Rotation: orthogonal varimax (Kaiser off)      Number of params =      483

    --------------------------------------------------------------------------
         Factor  |     Variance   Difference        Proportion   Cumulative
    -------------+------------------------------------------------------------
        Factor1  |      2.51596      0.31677            0.1336       0.1336
        Factor2  |      2.19919      0.16286            0.1168       0.2503
        Factor3  |      2.03633      0.35608            0.1081       0.3585
        Factor4  |      1.68025      0.07218            0.0892       0.4477
        Factor5  |      1.60807      0.23568            0.0854       0.5331
        Factor6  |      1.37239      0.02647            0.0729       0.6059
        Factor7  |      1.34593      0.03010            0.0715       0.6774
        Factor8  |      1.31583      0.04346            0.0699       0.7472
        Factor9  |      1.27237      0.13931            0.0676       0.8148
       Factor10  |      1.13306      0.08158            0.0602       0.8750
       Factor11  |      1.05148      0.01667            0.0558       0.9308
       Factor12  |      1.03481      0.35740            0.0549       0.9857
       Factor13  |      0.67741      0.01045            0.0360       1.0217
       Factor14  |      0.66696            .            0.0354       1.0571
    --------------------------------------------------------------------------
    LR test: independent vs. saturated: chi2(820) = 1937.53 Prob>chi2 = 0.0000

Rotated factor loadings (pattern matrix) and unique variances

    ----------------------------------------------------------------------------------------------------------------------------------------------------------
        Variable |  Factor1   Factor2   Factor3   Factor4   Factor5   Factor6   Factor7   Factor8   Factor9  Factor10  Factor11  Factor12  Factor13  Factor14 
    -------------+--------------------------------------------------------------------------------------------------------------------------------------------
       num_item1 |  -0.0664    0.0666   -0.1266   -0.0838    0.1095    0.0868   -0.0653    0.1880    0.3548    0.3159    0.0572    0.2993    0.0469   -0.0695 
       num_item2 |   0.0731    0.1080    0.2127    0.0460    0.0509    0.1561    0.0829    0.0819    0.6778    0.0505    0.0562    0.0032   -0.0353   -0.0358 
       num_item3 |   0.0284    0.3875    0.0608    0.2341    0.2024    0.1569   -0.0270   -0.2140    0.4078   -0.0012    0.0344    0.0529    0.0479    0.1675 
       num_item4 |   0.0013    0.1170    0.5082   -0.1036    0.1636   -0.2353    0.0460    0.0463    0.0283   -0.0062    0.0909    0.1089   -0.1758   -0.1477 
       num_item5 |   0.0981    0.1876    0.7220    0.0849    0.1217    0.0537   -0.0368   -0.0851    0.1647    0.0036    0.0813   -0.0043    0.0213   -0.0397 
       num_item6 |   0.0223    0.0899    0.5442    0.1562   -0.0034   -0.0722    0.1057    0.0832    0.0277    0.0560    0.1174   -0.1142    0.0502    0.1400 
       num_item7 |   0.1326   -0.0456    0.2978    0.1626    0.2935    0.2688    0.1128    0.2151    0.0868    0.1432    0.0703   -0.1175    0.0857    0.1361 
       num_item8 |   0.0893    0.1544    0.2356    0.5488    0.1207    0.2312   -0.0857    0.0767    0.0723    0.0086    0.1618   -0.0306    0.0125   -0.0592 
       num_item9 |   0.0705    0.0420   -0.0401    0.0992    0.1233    0.6782    0.0034    0.0275    0.1658    0.0230    0.0178    0.0015   -0.0289    0.0235 
      num_item10 |   0.1777    0.4207    0.0798    0.1553    0.1480    0.3474   -0.0310    0.1408    0.2313    0.1236   -0.0042    0.0193   -0.0289   -0.0657 
      num_item11 |   0.1985    0.1352    0.1386    0.2236   -0.1694    0.0016    0.2150    0.1014    0.0057    0.0968   -0.0644    0.2162   -0.0717   -0.3417 
      num_item12 |   0.0734    0.2737    0.0167    0.5839    0.0045    0.1114    0.0214    0.1285    0.0140    0.0523    0.1347    0.0140    0.0603    0.0827 
      num_item13 |   0.1655    0.2084   -0.0033    0.3076    0.2660    0.1763    0.0693    0.2247    0.0658    0.3089    0.0397   -0.0170   -0.0492   -0.2305 
      num_item14 |  -0.1220    0.3895    0.2028    0.1226    0.0635    0.3452    0.1730   -0.0007    0.1221    0.1924    0.1337    0.1918    0.0904    0.0896 
      num_item15 |   0.1795    0.1212    0.3943    0.0799    0.1070    0.1783    0.1178    0.1144   -0.2840    0.2787    0.0898   -0.0367   -0.0225   -0.0729 
      num_item16 |   0.3739   -0.0187   -0.0542    0.0025    0.0198    0.0414    0.3972   -0.0558   -0.0357    0.1329    0.1590    0.0680   -0.2277    0.1624 
      num_item17 |   0.1722    0.1129    0.0443    0.0039    0.1486   -0.0087    0.6637    0.0739    0.0798    0.0657    0.0230    0.0495    0.0832   -0.0600 
      num_item18 |   0.1804    0.1119   -0.0855   -0.0163    0.1178   -0.0408    0.0568   -0.0288    0.0437    0.0196    0.0336    0.5927   -0.0658    0.0096 
      num_item19 |   0.1679    0.1007    0.0957    0.0230    0.6091    0.1860    0.2420    0.0139   -0.0412   -0.0246    0.2043    0.1683   -0.0378   -0.0203 
      num_item20 |   0.0994    0.2587   -0.0688    0.2538    0.1983    0.0178    0.0939    0.3563    0.0609    0.0260    0.0528    0.0750    0.1182    0.1972 
      num_item21 |   0.0819    0.0251    0.2116    0.1333    0.6140    0.0412    0.0285    0.1484    0.1799    0.0741   -0.0972   -0.0050    0.1284    0.0954 
      num_item22 |   0.1557   -0.0026   -0.0709    0.1541   -0.0177    0.2462    0.3088    0.1284    0.2374   -0.0174   -0.2022    0.2615   -0.0621    0.1619 
      num_item23 |   0.2369    0.2056   -0.0456    0.2936   -0.0131    0.1679    0.0655   -0.1484    0.1903    0.0337    0.1211   -0.0193   -0.3327   -0.0977 
      num_item24 |   0.1797    0.3425    0.2135    0.0354    0.2601    0.0833    0.0321    0.0597    0.1180    0.3398   -0.0055    0.0296    0.0398    0.0701 
      num_item25 |   0.0381    0.2066   -0.0391    0.0660    0.2340    0.3087    0.0142    0.0459   -0.0582    0.1592    0.0467    0.2011   -0.0666    0.4051 
      num_item26 |   0.0856    0.3072   -0.0095    0.1787   -0.0811    0.0588    0.1051    0.1008    0.1068    0.4746    0.0522    0.0572   -0.0404    0.0687 
      num_item27 |   0.0723    0.0213    0.2977    0.0827    0.1035    0.1009   -0.0025    0.2408    0.0398   -0.0763    0.5440   -0.0534   -0.0052    0.1386 
      num_item28 |   0.1081    0.2598    0.1178    0.3157    0.0064   -0.0495    0.1262    0.1034    0.1079    0.1130    0.5423    0.0824    0.0341   -0.0843 
      num_item29 |   0.2045    0.0546    0.1663    0.0606    0.0736    0.0630   -0.0303    0.5284   -0.0967    0.0396    0.2632    0.1031    0.0544   -0.0084 
      num_item30 |   0.1506    0.6197    0.2717    0.0807    0.0341   -0.0451    0.1156    0.2011   -0.0087   -0.0907    0.0340   -0.0280    0.0469    0.0685 
      num_item31 |   0.1367    0.6552    0.1204    0.1551    0.0240    0.0483    0.0667   -0.0526    0.0901    0.1728    0.1088    0.1112    0.0050   -0.0777 
      num_item32 |   0.1433    0.1829    0.0519    0.3067    0.1566    0.0664    0.1811   -0.0051   -0.0176    0.0138    0.0621    0.2932    0.3174    0.0398 
      num_item33 |   0.0790    0.1899    0.1468   -0.0467    0.2812    0.0543    0.4080    0.1944   -0.0559   -0.0831    0.0955    0.0009    0.0903    0.0348 
      num_item34 |   0.2229    0.2533   -0.1073    0.1391    0.1907   -0.0634    0.2721    0.2377    0.0025    0.0359    0.1299   -0.0938    0.4289   -0.0541 
      num_item35 |   0.1420    0.0651   -0.1115    0.1217    0.1151    0.0363    0.1974    0.5670    0.1881    0.0775    0.0857   -0.1100    0.0463   -0.0364 
      num_item36 |   0.3294   -0.0062    0.1679    0.4315    0.2692   -0.1200    0.0739    0.0297    0.0583    0.3388   -0.0155    0.0330   -0.0298   -0.0306 
      num_item37 |   0.4442    0.0522    0.2658    0.0239    0.1639    0.1773    0.2039   -0.0024   -0.1170    0.1061    0.2444   -0.0883    0.1993   -0.1898 
      num_item38 |   0.7896    0.0326    0.0998    0.0984    0.0616    0.0549    0.0455    0.0479   -0.0634    0.0213   -0.0151    0.0686   -0.0098    0.0034 
      num_item39 |   0.4514    0.1108    0.1078   -0.0295    0.1672   -0.0162    0.1129    0.0378    0.1178    0.1980    0.1257   -0.0367    0.1537    0.0088 
      num_item40 |   0.7424    0.1727   -0.0240    0.0536    0.0482    0.0083    0.0920    0.1299    0.1562    0.0162    0.0556    0.0827    0.0156    0.0006 
      num_item41 |   0.2546    0.0084    0.1210    0.0605    0.0217    0.1852    0.0649   -0.0853   -0.0242    0.3656   -0.0632    0.3864    0.1599    0.0610 
    ----------------------------------------------------------------------------------------------------------------------------------------------------------

    ----------------------------
        Variable |   Uniqueness 
    -------------+--------------
       num_item1 |      0.5835  
       num_item2 |      0.4274  
       num_item3 |      0.4778  
       num_item4 |      0.5573  
       num_item5 |      0.3647  
       num_item6 |      0.5947  
       num_item7 |      0.5753  
       num_item8 |      0.4942  
       num_item9 |      0.4762  
      num_item10 |      0.5233  
      num_item11 |      0.6057  
      num_item12 |      0.5173  
      num_item13 |      0.5202  
      num_item14 |      0.5014  
      num_item15 |      0.5475  
      num_item16 |      0.5668  
      num_item17 |      0.4632  
      num_item18 |      0.5687  
      num_item19 |      0.4134  
      num_item20 |      0.6130  
      num_item21 |      0.4556  
      num_item22 |      0.5783  
      num_item23 |      0.5860  
      num_item24 |      0.5876  
      num_item25 |      0.5577  
      num_item26 |      0.5860  
      num_item27 |      0.4945  
      num_item28 |      0.4446  
      num_item29 |      0.5406  
      num_item30 |      0.4388  
      num_item31 |      0.4351  
      num_item32 |      0.5948  
      num_item33 |      0.6192  
      num_item34 |      0.4706  
      num_item35 |      0.5090  
      num_item36 |      0.4626  
      num_item37 |      0.4606  
      num_item38 |      0.3352  
      num_item39 |      0.6352  
      num_item40 |      0.3530  
      num_item41 |      0.5537  
    ----------------------------

Factor rotation matrix

    --------------------------------------------------------------------------------------------------------------------------------------------
                 | Factor1  Factor2  Factor3  Factor4  Factor5  Factor6  Factor7  Factor8  Factor9  Fact~10  Fact~11  Fact~12  Fact~13  Fact~14 
    -------------+------------------------------------------------------------------------------------------------------------------------------
         Factor1 |  0.4235   0.4253   0.2968   0.3424   0.3224   0.2344   0.2547   0.2274   0.1823   0.2418   0.2115   0.1256   0.0807   0.0178 
         Factor2 | -0.3705   0.2767  -0.4138   0.2095  -0.0672   0.4055  -0.1926  -0.1461   0.4410   0.1400  -0.1908   0.2432  -0.0993   0.1554 
         Factor3 |  0.5511  -0.2042  -0.6445  -0.1050  -0.0334  -0.0002   0.3042   0.0454  -0.0839   0.1026  -0.1952   0.2765   0.0113  -0.0106 
         Factor4 |  0.3233   0.2231   0.2508   0.0753  -0.4622  -0.1729  -0.1348  -0.5501   0.0026   0.1561  -0.0890   0.1985  -0.2856  -0.2439 
         Factor5 |  0.0562  -0.3218   0.3403  -0.4081   0.4624   0.3004   0.0276  -0.3766   0.1114   0.0733  -0.2404   0.2233  -0.0920   0.1743 
         Factor6 | -0.3243   0.4713   0.0093  -0.3759   0.0534  -0.4037   0.4186  -0.0419  -0.0323  -0.0218  -0.0460   0.3858   0.1845   0.0434 
         Factor7 |  0.1512  -0.0415   0.0294  -0.2568  -0.0430  -0.2237   0.0853   0.1795   0.8042  -0.1908  -0.0903  -0.2419  -0.1282  -0.2260 
         Factor8 | -0.1139  -0.1964   0.0852   0.0321   0.1066  -0.3152  -0.3374   0.3251   0.0441   0.6569  -0.2464   0.2046   0.1332  -0.2368 
         Factor9 | -0.1776  -0.2110   0.1118  -0.2669  -0.3745   0.3171   0.2175   0.3067  -0.0003   0.1923   0.4468   0.2771  -0.3636  -0.1117 
        Factor10 |  0.2451   0.0801  -0.0598  -0.1767   0.0892  -0.1966  -0.5957   0.1445   0.0661  -0.2699   0.3657   0.3988  -0.0417   0.3234 
        Factor11 | -0.1849  -0.4124   0.0134   0.5583   0.1921  -0.3106   0.2320  -0.1673   0.1607  -0.2226   0.1849   0.3663  -0.1321  -0.0863 
        Factor12 |  0.0615  -0.1398   0.3256   0.1730  -0.4391  -0.0250   0.1272   0.2741   0.0642  -0.1172  -0.4252   0.1411   0.1096   0.5705 
        Factor13 |  0.0105   0.0212   0.1269   0.0077  -0.0616   0.3281  -0.1327   0.1688  -0.0770  -0.4578  -0.2398   0.3466   0.3306  -0.5686 
        Factor14 | -0.0346   0.2100   0.0025   0.0561   0.2554  -0.0642  -0.0194   0.3069  -0.2509  -0.1750  -0.3718   0.0075  -0.7434  -0.0565 
    --------------------------------------------------------------------------------------------------------------------------------------------

. 
. rotate, orthogonal varimax blanks(.4)

Factor analysis/correlation                        Number of obs    =      146
    Method: principal factors                      Retained factors =       14
    Rotation: orthogonal varimax (Kaiser off)      Number of params =      483

    --------------------------------------------------------------------------
         Factor  |     Variance   Difference        Proportion   Cumulative
    -------------+------------------------------------------------------------
        Factor1  |      2.51596      0.31677            0.1336       0.1336
        Factor2  |      2.19919      0.16286            0.1168       0.2503
        Factor3  |      2.03633      0.35608            0.1081       0.3585
        Factor4  |      1.68025      0.07218            0.0892       0.4477
        Factor5  |      1.60807      0.23568            0.0854       0.5331
        Factor6  |      1.37239      0.02647            0.0729       0.6059
        Factor7  |      1.34593      0.03010            0.0715       0.6774
        Factor8  |      1.31583      0.04346            0.0699       0.7472
        Factor9  |      1.27237      0.13931            0.0676       0.8148
       Factor10  |      1.13306      0.08158            0.0602       0.8750
       Factor11  |      1.05148      0.01667            0.0558       0.9308
       Factor12  |      1.03481      0.35740            0.0549       0.9857
       Factor13  |      0.67741      0.01045            0.0360       1.0217
       Factor14  |      0.66696            .            0.0354       1.0571
    --------------------------------------------------------------------------
    LR test: independent vs. saturated: chi2(820) = 1937.53 Prob>chi2 = 0.0000

Rotated factor loadings (pattern matrix) and unique variances

    ----------------------------------------------------------------------------------------------------------------------------------------------------------
        Variable |  Factor1   Factor2   Factor3   Factor4   Factor5   Factor6   Factor7   Factor8   Factor9  Factor10  Factor11  Factor12  Factor13  Factor14 
    -------------+--------------------------------------------------------------------------------------------------------------------------------------------
       num_item1 |                                                                                                                                            
       num_item2 |                                                                                   0.6778                                                   
       num_item3 |                                                                                   0.4078                                                   
       num_item4 |                       0.5082                                                                                                               
       num_item5 |                       0.7220                                                                                                               
       num_item6 |                       0.5442                                                                                                               
       num_item7 |                                                                                                                                            
       num_item8 |                                 0.5488                                                                                                     
       num_item9 |                                                     0.6782                                                                                 
      num_item10 |             0.4207                                                                                                                         
      num_item11 |                                                                                                                                            
      num_item12 |                                 0.5839                                                                                                     
      num_item13 |                                                                                                                                            
      num_item14 |                                                                                                                                            
      num_item15 |                                                                                                                                            
      num_item16 |                                                                                                                                            
      num_item17 |                                                               0.6637                                                                       
      num_item18 |                                                                                                                 0.5927                     
      num_item19 |                                           0.6091                                                                                           
      num_item20 |                                                                                                                                            
      num_item21 |                                           0.6140                                                                                           
      num_item22 |                                                                                                                                            
      num_item23 |                                                                                                                                            
      num_item24 |                                                                                                                                            
      num_item25 |                                                                                                                                     0.4051 
      num_item26 |                                                                                             0.4746                                         
      num_item27 |                                                                                                       0.5440                               
      num_item28 |                                                                                                       0.5423                               
      num_item29 |                                                                         0.5284                                                             
      num_item30 |             0.6197                                                                                                                         
      num_item31 |             0.6552                                                                                                                         
      num_item32 |                                                                                                                                            
      num_item33 |                                                               0.4080                                                                       
      num_item34 |                                                                                                                           0.4289           
      num_item35 |                                                                         0.5670                                                             
      num_item36 |                                 0.4315                                                                                                     
      num_item37 |   0.4442                                                                                                                                   
      num_item38 |   0.7896                                                                                                                                   
      num_item39 |   0.4514                                                                                                                                   
      num_item40 |   0.7424                                                                                                                                   
      num_item41 |                                                                                                                                            
    ----------------------------------------------------------------------------------------------------------------------------------------------------------

    ----------------------------
        Variable |   Uniqueness 
    -------------+--------------
       num_item1 |      0.5835  
       num_item2 |      0.4274  
       num_item3 |      0.4778  
       num_item4 |      0.5573  
       num_item5 |      0.3647  
       num_item6 |      0.5947  
       num_item7 |      0.5753  
       num_item8 |      0.4942  
       num_item9 |      0.4762  
      num_item10 |      0.5233  
      num_item11 |      0.6057  
      num_item12 |      0.5173  
      num_item13 |      0.5202  
      num_item14 |      0.5014  
      num_item15 |      0.5475  
      num_item16 |      0.5668  
      num_item17 |      0.4632  
      num_item18 |      0.5687  
      num_item19 |      0.4134  
      num_item20 |      0.6130  
      num_item21 |      0.4556  
      num_item22 |      0.5783  
      num_item23 |      0.5860  
      num_item24 |      0.5876  
      num_item25 |      0.5577  
      num_item26 |      0.5860  
      num_item27 |      0.4945  
      num_item28 |      0.4446  
      num_item29 |      0.5406  
      num_item30 |      0.4388  
      num_item31 |      0.4351  
      num_item32 |      0.5948  
      num_item33 |      0.6192  
      num_item34 |      0.4706  
      num_item35 |      0.5090  
      num_item36 |      0.4626  
      num_item37 |      0.4606  
      num_item38 |      0.3352  
      num_item39 |      0.6352  
      num_item40 |      0.3530  
      num_item41 |      0.5537  
    ----------------------------
    (blanks represent abs(loading)<.4)

Factor rotation matrix

    --------------------------------------------------------------------------------------------------------------------------------------------
                 | Factor1  Factor2  Factor3  Factor4  Factor5  Factor6  Factor7  Factor8  Factor9  Fact~10  Fact~11  Fact~12  Fact~13  Fact~14 
    -------------+------------------------------------------------------------------------------------------------------------------------------
         Factor1 |  0.4235   0.4253   0.2968   0.3424   0.3224   0.2344   0.2547   0.2274   0.1823   0.2418   0.2115   0.1256   0.0807   0.0178 
         Factor2 | -0.3705   0.2767  -0.4138   0.2095  -0.0672   0.4055  -0.1926  -0.1461   0.4410   0.1400  -0.1908   0.2432  -0.0993   0.1554 
         Factor3 |  0.5511  -0.2042  -0.6445  -0.1050  -0.0334  -0.0002   0.3042   0.0454  -0.0839   0.1026  -0.1952   0.2765   0.0113  -0.0106 
         Factor4 |  0.3233   0.2231   0.2508   0.0753  -0.4622  -0.1729  -0.1348  -0.5501   0.0026   0.1561  -0.0890   0.1985  -0.2856  -0.2439 
         Factor5 |  0.0562  -0.3218   0.3403  -0.4081   0.4624   0.3004   0.0276  -0.3766   0.1114   0.0733  -0.2404   0.2233  -0.0920   0.1743 
         Factor6 | -0.3243   0.4713   0.0093  -0.3759   0.0534  -0.4037   0.4186  -0.0419  -0.0323  -0.0218  -0.0460   0.3858   0.1845   0.0434 
         Factor7 |  0.1512  -0.0415   0.0294  -0.2568  -0.0430  -0.2237   0.0853   0.1795   0.8042  -0.1908  -0.0903  -0.2419  -0.1282  -0.2260 
         Factor8 | -0.1139  -0.1964   0.0852   0.0321   0.1066  -0.3152  -0.3374   0.3251   0.0441   0.6569  -0.2464   0.2046   0.1332  -0.2368 
         Factor9 | -0.1776  -0.2110   0.1118  -0.2669  -0.3745   0.3171   0.2175   0.3067  -0.0003   0.1923   0.4468   0.2771  -0.3636  -0.1117 
        Factor10 |  0.2451   0.0801  -0.0598  -0.1767   0.0892  -0.1966  -0.5957   0.1445   0.0661  -0.2699   0.3657   0.3988  -0.0417   0.3234 
        Factor11 | -0.1849  -0.4124   0.0134   0.5583   0.1921  -0.3106   0.2320  -0.1673   0.1607  -0.2226   0.1849   0.3663  -0.1321  -0.0863 
        Factor12 |  0.0615  -0.1398   0.3256   0.1730  -0.4391  -0.0250   0.1272   0.2741   0.0642  -0.1172  -0.4252   0.1411   0.1096   0.5705 
        Factor13 |  0.0105   0.0212   0.1269   0.0077  -0.0616   0.3281  -0.1327   0.1688  -0.0770  -0.4578  -0.2398   0.3466   0.3306  -0.5686 
        Factor14 | -0.0346   0.2100   0.0025   0.0561   0.2554  -0.0642  -0.0194   0.3069  -0.2509  -0.1750  -0.3718   0.0075  -0.7434  -0.0565 
    --------------------------------------------------------------------------------------------------------------------------------------------

. pca $num_items, comp($ncmp)

Principal components/correlation                  Number of obs    =       146
                                                  Number of comp.  =        41
                                                  Trace            =        41
    Rotation: (unrotated = principal)             Rho              =    1.0000

    --------------------------------------------------------------------------
       Component |   Eigenvalue   Difference         Proportion   Cumulative
    -------------+------------------------------------------------------------
           Comp1 |      7.98846      5.58345             0.1948       0.1948
           Comp2 |      2.40501     .0797736             0.0587       0.2535
           Comp3 |      2.32524      .455241             0.0567       0.3102
           Comp4 |         1.87      .126115             0.0456       0.3558
           Comp5 |      1.74388      .164477             0.0425       0.3984
           Comp6 |      1.57941      .148236             0.0385       0.4369
           Comp7 |      1.43117     .0840381             0.0349       0.4718
           Comp8 |      1.34713     .0785087             0.0329       0.5046
           Comp9 |      1.26862     .0552307             0.0309       0.5356
          Comp10 |      1.21339      .041756             0.0296       0.5652
          Comp11 |      1.17164      .100866             0.0286       0.5938
          Comp12 |      1.07077     .0148724             0.0261       0.6199
          Comp13 |       1.0559     .0342943             0.0258       0.6456
          Comp14 |      1.02161     .0926337             0.0249       0.6705
          Comp15 |      .928971     .0324323             0.0227       0.6932
          Comp16 |      .896539     .0583032             0.0219       0.7151
          Comp17 |      .838236     .0372417             0.0204       0.7355
          Comp18 |      .800994       .03414             0.0195       0.7550
          Comp19 |      .766854     .0166509             0.0187       0.7738
          Comp20 |      .750203     .0846512             0.0183       0.7920
          Comp21 |      .665552     .0332462             0.0162       0.8083
          Comp22 |      .632306     .0499619             0.0154       0.8237
          Comp23 |      .582344     .0425399             0.0142       0.8379
          Comp24 |      .539804     .0113877             0.0132       0.8511
          Comp25 |      .528416    .00357552             0.0129       0.8640
          Comp26 |      .524841     .0230493             0.0128       0.8768
          Comp27 |      .501792      .020097             0.0122       0.8890
          Comp28 |      .481695     .0304237             0.0117       0.9008
          Comp29 |      .451271     .0242745             0.0110       0.9118
          Comp30 |      .426996     .0278731             0.0104       0.9222
          Comp31 |      .399123    .00753311             0.0097       0.9319
          Comp32 |       .39159     .0211825             0.0096       0.9415
          Comp33 |      .370408     .0109127             0.0090       0.9505
          Comp34 |      .359495     .0529601             0.0088       0.9593
          Comp35 |      .306535     .0169116             0.0075       0.9667
          Comp36 |      .289623    .00986111             0.0071       0.9738
          Comp37 |      .279762     .0525144             0.0068       0.9806
          Comp38 |      .227248      .022519             0.0055       0.9862
          Comp39 |      .204729     .0104152             0.0050       0.9912
          Comp40 |      .194313     .0261933             0.0047       0.9959
          Comp41 |       .16812            .             0.0041       1.0000
    --------------------------------------------------------------------------

Principal components (eigenvectors) 

    ----------------------------------------------------------------------------------------------------------------------------------------------------------
        Variable |    Comp1     Comp2     Comp3     Comp4     Comp5     Comp6     Comp7     Comp8     Comp9    Comp10    Comp11    Comp12    Comp13    Comp14 
    -------------+--------------------------------------------------------------------------------------------------------------------------------------------
       num_item1 |   0.0774    0.2634   -0.0116   -0.0863    0.0749    0.1368    0.1987    0.4314    0.1849    0.1032   -0.0283   -0.1233   -0.1027   -0.2071 
       num_item2 |   0.1431    0.1316   -0.1702    0.0150    0.1082   -0.0348    0.5380   -0.0056    0.0801    0.0088    0.0646    0.1006    0.0201   -0.1881 
       num_item3 |   0.1520    0.2393   -0.2281    0.0614    0.0889    0.0546    0.1065   -0.2118   -0.2544    0.1290   -0.0023    0.0227   -0.0980   -0.1329 
       num_item4 |   0.0756   -0.2936   -0.1483    0.1792    0.1734    0.2212    0.1676    0.1296    0.1059    0.1139    0.1294   -0.0707   -0.0166    0.2696 
       num_item5 |   0.1566   -0.2258   -0.2883    0.2005    0.2059   -0.0061    0.0916   -0.0132   -0.0389    0.0293    0.0436    0.0590    0.1368   -0.0434 
       num_item6 |   0.1208   -0.2760   -0.2241    0.0598    0.0257    0.0241   -0.0009   -0.0051    0.0272   -0.0830    0.0933    0.4246   -0.0419   -0.0929 
       num_item7 |   0.1748   -0.0936   -0.0766   -0.2241    0.1712   -0.2174   -0.0007    0.0529    0.0167   -0.1352    0.0434    0.1247   -0.0102   -0.0126 
       num_item8 |   0.1813    0.0086   -0.2178    0.0231   -0.1422   -0.2750   -0.1122   -0.0395   -0.0650    0.0436    0.2455   -0.0861    0.0525    0.0077 
       num_item9 |   0.1146    0.2531   -0.0725   -0.1344    0.1721   -0.3243   -0.0271   -0.1704    0.1764   -0.1313   -0.1035   -0.1606    0.2507   -0.0695 
      num_item10 |   0.2026    0.1772   -0.1173    0.0188   -0.0144   -0.0674    0.0952   -0.0138   -0.0240   -0.0232   -0.2211   -0.1387    0.1770    0.1403 
      num_item11 |   0.1150   -0.0071    0.1173    0.2983   -0.1768    0.0553    0.0686    0.1164    0.1537   -0.2200    0.2868   -0.1071    0.3319    0.1311 
      num_item12 |   0.1717    0.1033   -0.1181   -0.0057   -0.3245   -0.1152   -0.2132   -0.0806   -0.0967    0.0376    0.1957    0.1048   -0.0259    0.0254 
      num_item13 |   0.1995    0.0780    0.0111   -0.0406   -0.1103   -0.1357    0.0086    0.2284   -0.0421   -0.1863    0.0373   -0.2918   -0.0975    0.1695 
      num_item14 |   0.1800    0.1588   -0.2130    0.0086    0.0819    0.1828   -0.1512   -0.0634    0.1831   -0.1623   -0.0517   -0.0113    0.0769   -0.1396 
      num_item15 |   0.1590   -0.2250   -0.0209    0.0875    0.0803   -0.0952   -0.2707    0.1351    0.1480   -0.2609   -0.1283   -0.0289    0.0492    0.0875 
      num_item16 |   0.1080   -0.0088    0.3048    0.1010    0.0855   -0.0374   -0.0167   -0.2527    0.2497   -0.0408   -0.0166    0.1702   -0.3854    0.0667 
      num_item17 |   0.1518   -0.0591    0.2302   -0.0694    0.0526    0.2740    0.1417   -0.1901    0.0572   -0.3542    0.1631   -0.0081   -0.1222   -0.0520 
      num_item18 |   0.0810    0.1736    0.1957    0.1449    0.1484    0.2674   -0.0972    0.0859    0.1259    0.4109    0.2036   -0.1006    0.0890    0.1148 
      num_item19 |   0.1821   -0.0534    0.0759   -0.1716    0.2820    0.0528   -0.0855   -0.1317    0.0059    0.0981    0.1245   -0.3514   -0.1337    0.1230 
      num_item20 |   0.1641    0.0803    0.0211   -0.2600   -0.1861    0.1008   -0.0629    0.0246   -0.1038    0.1526    0.0219    0.1996    0.0510    0.2113 
      num_item21 |   0.1615   -0.0433   -0.0643   -0.2588    0.2687   -0.0268    0.0814    0.1414   -0.3293    0.0457    0.1487   -0.0141   -0.0324    0.1505 
      num_item22 |   0.1051    0.2604    0.1583   -0.0528    0.1016   -0.0008    0.1142   -0.1376    0.1374   -0.1156    0.2622    0.3716    0.2393    0.0680 
      num_item23 |   0.1218    0.1620   -0.0159    0.2593   -0.0996   -0.2246    0.1287   -0.2595    0.0731    0.0169    0.0603   -0.1558   -0.2187    0.1995 
      num_item24 |   0.1952    0.0279   -0.0660    0.0460    0.1279    0.0798   -0.0024    0.1628   -0.1307   -0.0500   -0.2495    0.0229   -0.0766    0.1418 
      num_item25 |   0.1263    0.2104   -0.0296   -0.1429    0.1993    0.0171   -0.3386   -0.0695    0.0951    0.1369   -0.1758    0.1722   -0.1059    0.2281 
      num_item26 |   0.1534    0.1716   -0.0164    0.1293   -0.1542    0.0703   -0.0633    0.2355    0.1069   -0.2099   -0.1990    0.2063   -0.3062   -0.0502 
      num_item27 |   0.1346   -0.2213   -0.1575   -0.1656   -0.0484   -0.1112   -0.0112   -0.1120    0.3519    0.3142   -0.0051    0.0208   -0.1348   -0.1820 
      num_item28 |   0.1886   -0.0657   -0.0840    0.0672   -0.2696    0.0599   -0.0182   -0.0399    0.1937    0.1786    0.1209   -0.1504   -0.2365   -0.1828 
      num_item29 |   0.1457   -0.1714    0.0488   -0.1905   -0.1590   -0.0578   -0.0512    0.2224    0.3044    0.2279   -0.0605    0.0428    0.2208    0.0314 
      num_item30 |   0.1811   -0.1029   -0.1266    0.0579   -0.1709    0.2823    0.0102   -0.1743   -0.0890    0.0369   -0.2413    0.1151    0.2237    0.2137 
      num_item31 |   0.1971    0.0948   -0.1203    0.2344   -0.1351    0.2321   -0.0419   -0.0599   -0.0589   -0.0141   -0.2023   -0.1208   -0.0059    0.0084 
      num_item32 |   0.1652    0.0604    0.0638   -0.0257   -0.0238    0.1598   -0.2557   -0.0458   -0.1770    0.0567    0.2864   -0.0031    0.1228   -0.3703 
      num_item33 |   0.1448   -0.1494    0.0711   -0.2259    0.0799    0.2557    0.0059   -0.2127    0.0562   -0.1529    0.0235   -0.1032   -0.0107    0.0891 
      num_item34 |   0.1634   -0.0737    0.1580   -0.2315   -0.2374    0.1709    0.0096   -0.0340   -0.2573   -0.0740   -0.0773   -0.1099    0.0245   -0.2366 
      num_item35 |   0.1399    0.0049    0.1151   -0.3247   -0.2505   -0.0359    0.2612    0.1298    0.1186   -0.0714   -0.0163    0.0509    0.0274    0.1307 
      num_item36 |   0.1861   -0.0513    0.0839    0.1164    0.0012   -0.1792   -0.0302    0.2509   -0.2596   -0.0277    0.2647    0.1000   -0.2743    0.1033 
      num_item37 |   0.1823   -0.2449    0.1412    0.0547    0.0748   -0.1369   -0.0491   -0.0751   -0.0012   -0.0968   -0.1162   -0.2280    0.0813   -0.2524 
      num_item38 |   0.1667   -0.1053    0.3232    0.1797    0.0376   -0.2336    0.0144   -0.0602   -0.1102    0.1743   -0.1117    0.0901    0.1500    0.0308 
      num_item39 |   0.1670   -0.1032    0.1751    0.0489    0.0711   -0.0404    0.1377    0.0545   -0.1537    0.0900   -0.2488    0.0460   -0.0724   -0.1938 
      num_item40 |   0.1891   -0.0125    0.3087    0.1287   -0.0502   -0.1125    0.1879   -0.0738   -0.0886    0.2328   -0.1703    0.0901    0.1125   -0.0216 
      num_item41 |   0.1285    0.1187    0.1506    0.1752    0.2313    0.0069   -0.2491    0.2490    0.0345   -0.0314    0.0094    0.1126    0.1111   -0.2364 
    ----------------------------------------------------------------------------------------------------------------------------------------------------------

    ----------------------------------------------------------------------------------------------------------------------------------------------------------
        Variable |   Comp15    Comp16    Comp17    Comp18    Comp19    Comp20    Comp21    Comp22    Comp23    Comp24    Comp25    Comp26    Comp27    Comp28 
    -------------+--------------------------------------------------------------------------------------------------------------------------------------------
       num_item1 |   0.2359    0.2118    0.0183    0.1150   -0.2056    0.0976    0.0176   -0.1153    0.0139   -0.0190    0.3324    0.1313    0.0506    0.1675 
       num_item2 |   0.0017    0.0097   -0.0122    0.1197    0.0116   -0.1428   -0.2253   -0.1553   -0.0799    0.0839   -0.1499    0.1857   -0.0270   -0.0129 
       num_item3 |   0.1177   -0.1683    0.1225   -0.2240    0.1215    0.0081    0.1164   -0.1135   -0.2104    0.1821   -0.2090   -0.0998    0.0007    0.0728 
       num_item4 |   0.0131    0.0512    0.2673   -0.0603   -0.0018    0.2879    0.2130   -0.1046    0.1259    0.1467    0.0969   -0.1434    0.0665   -0.2057 
       num_item5 |  -0.1012    0.0168   -0.2676    0.0051    0.1209    0.1208   -0.2179    0.1776   -0.1391    0.0027    0.0200    0.0106   -0.0671   -0.0661 
       num_item6 |   0.1029    0.1251    0.1604    0.1782   -0.1439   -0.1824    0.0483    0.3658    0.1879    0.0277   -0.1072    0.1928    0.1193   -0.0499 
       num_item7 |  -0.0009    0.2458    0.0623   -0.4759   -0.2165   -0.0640   -0.1229    0.0773    0.0435   -0.0624    0.0781   -0.1676    0.2030    0.2057 
       num_item8 |   0.0087    0.2756   -0.0218   -0.0151    0.0197    0.0499    0.1429   -0.0279   -0.2653   -0.0221    0.2409   -0.1604   -0.4586   -0.1019 
       num_item9 |  -0.0581   -0.2030    0.2082   -0.0453    0.1516   -0.0359   -0.0251    0.1730    0.0385    0.2339    0.0640    0.0367    0.0732   -0.0917 
      num_item10 |  -0.0330    0.2552    0.1206    0.3167    0.1520    0.1251   -0.1717    0.1570    0.0453   -0.2597    0.1297    0.0485   -0.0268   -0.1436 
      num_item11 |  -0.2083   -0.0700    0.0819   -0.1951    0.0178   -0.1214   -0.0094    0.0663   -0.0804   -0.1230    0.0305    0.1982    0.0069    0.4539 
      num_item12 |  -0.0821    0.0194   -0.0311    0.2292    0.1268    0.1616   -0.0497   -0.0679   -0.1695    0.0587    0.0574   -0.0075    0.5907    0.0788 
      num_item13 |   0.2113    0.0442    0.1929   -0.0479    0.2045   -0.1631   -0.0798   -0.1058    0.2926    0.1957   -0.2278   -0.2135   -0.0010   -0.0284 
      num_item14 |  -0.1466   -0.1582    0.0315   -0.1321   -0.2792   -0.0494   -0.0071   -0.2365   -0.1483   -0.2071    0.0502    0.0149    0.1010   -0.3780 
      num_item15 |   0.1374   -0.2054    0.0694    0.3159   -0.0432    0.0832   -0.1445   -0.2274   -0.0036    0.2136   -0.0304    0.1057   -0.0130    0.0540 
      num_item16 |   0.0029   -0.1950    0.0179   -0.1043    0.1423    0.1888   -0.3395   -0.0218    0.0129   -0.1009    0.3443   -0.0072   -0.0377   -0.0568 
      num_item17 |  -0.0834    0.1138    0.0655    0.0707    0.0248   -0.1297   -0.0307    0.1267   -0.1686    0.3849    0.1029   -0.0520   -0.1854    0.0059 
      num_item18 |  -0.1163    0.0660    0.0133    0.1149    0.1627   -0.2725   -0.0845    0.2134   -0.1459    0.0578    0.0196   -0.1917    0.1730   -0.0709 
      num_item19 |   0.1080   -0.1782    0.0054    0.1268   -0.2849    0.0397    0.1107    0.1977   -0.1136   -0.1022   -0.1211    0.1118   -0.0174    0.0059 
      num_item20 |  -0.2260    0.0048    0.2186    0.1012   -0.2694    0.0072   -0.4261   -0.0483    0.1280   -0.1049   -0.1675   -0.1863   -0.2917    0.0096 
      num_item21 |  -0.0441   -0.2768   -0.1422   -0.0843    0.1397   -0.0111    0.0020    0.1869    0.2196   -0.1348    0.2065   -0.0351    0.0892    0.0312 
      num_item22 |   0.0693   -0.1165   -0.0575    0.1846   -0.1120    0.0353    0.3532   -0.2085    0.1759   -0.1319   -0.0173   -0.2960   -0.0064    0.0251 
      num_item23 |   0.0142    0.0938   -0.2170    0.0655   -0.3599    0.2943    0.1065    0.1927    0.1455    0.0896   -0.1650    0.0235    0.0187    0.1306 
      num_item24 |  -0.2476   -0.0876   -0.5086    0.1502   -0.0806   -0.1660   -0.0154   -0.1640   -0.0095    0.1905   -0.0437   -0.1188   -0.0463    0.1975 
      num_item25 |  -0.1085    0.2540    0.0814   -0.0624    0.0612   -0.1685    0.2494   -0.0175    0.0058    0.1150    0.0173    0.4322   -0.0905    0.1270 
      num_item26 |   0.1854   -0.0223   -0.0509    0.0053    0.1382   -0.0989    0.1528    0.3713   -0.1588   -0.1333   -0.0686   -0.2965   -0.0494   -0.0736 
      num_item27 |   0.0196   -0.0294   -0.0319    0.0838    0.1918   -0.0404    0.0126   -0.1578    0.0791    0.0228    0.1371   -0.2009   -0.0165    0.3568 
      num_item28 |  -0.3103   -0.0146   -0.0356   -0.1457    0.0243   -0.1650    0.0535   -0.0704    0.3241    0.0069   -0.1499    0.1311   -0.0552   -0.2079 
      num_item29 |   0.1871   -0.2316   -0.0616   -0.1192   -0.1562    0.0874    0.0087    0.1463   -0.3254    0.1080   -0.2121   -0.0393   -0.0240   -0.0601 
      num_item30 |   0.1265   -0.0422    0.0306   -0.0713    0.0982    0.0023    0.1861   -0.0835    0.1185    0.1113    0.2343    0.0173   -0.0520    0.0371 
      num_item31 |   0.1923   -0.1523    0.0185   -0.2345   -0.0936   -0.0191   -0.1044    0.0374    0.0814   -0.2127    0.0771    0.0324    0.0096    0.1563 
      num_item32 |   0.3363   -0.1189   -0.0862    0.0944    0.1020    0.1063   -0.0797    0.0734    0.2249   -0.0158   -0.0166    0.1837   -0.2338    0.0867 
      num_item33 |   0.1962    0.3657   -0.1277   -0.0500    0.2342    0.1109   -0.0759   -0.1990   -0.1550   -0.2657   -0.3639    0.0281    0.1524    0.0395 
      num_item34 |  -0.1438    0.0964    0.0078   -0.0094   -0.2233    0.1293    0.0420    0.0764   -0.0588    0.2836    0.2297   -0.0484    0.1656   -0.0546 
      num_item35 |  -0.1001   -0.1145   -0.2494   -0.0936    0.2467    0.1591    0.1998    0.0756    0.0215   -0.0605   -0.0079    0.2851   -0.0703   -0.1810 
      num_item36 |   0.0169   -0.0964    0.1193    0.0087   -0.0029   -0.1072    0.0540   -0.2580   -0.2124   -0.1059    0.0556    0.2275    0.0313   -0.1489 
      num_item37 |  -0.1120    0.0498   -0.0711    0.1667   -0.0250   -0.2807    0.2372   -0.0457    0.1045   -0.2866    0.0521   -0.1550    0.0564   -0.0643 
      num_item38 |   0.2089    0.1559   -0.1006   -0.1400   -0.0705   -0.1366   -0.0483   -0.1169   -0.0912    0.0556    0.0510    0.0390   -0.1029   -0.0836 
      num_item39 |  -0.2917   -0.1016    0.4186    0.1153    0.0878    0.2495    0.1977    0.0364   -0.1548   -0.1704   -0.1780   -0.0079   -0.0921    0.2733 
      num_item40 |   0.1480    0.0365    0.0092   -0.0304   -0.0569   -0.0990   -0.0492   -0.0122    0.1205    0.0657   -0.0274    0.0609    0.2098   -0.1725 
      num_item41 |  -0.2043    0.1859   -0.1169   -0.1892    0.1069    0.4164   -0.0143   -0.0157    0.1897    0.1290   -0.1860   -0.0462   -0.0116   -0.0806 
    ----------------------------------------------------------------------------------------------------------------------------------------------------------

    ------------------------------------------------------------------------------------------------------------------------------------------------
        Variable |   Comp29    Comp30    Comp31    Comp32    Comp33    Comp34    Comp35    Comp36    Comp37    Comp38    Comp39    Comp40    Comp41 
    -------------+----------------------------------------------------------------------------------------------------------------------------------
       num_item1 |   0.0949    0.0160    0.0737    0.2436   -0.1216    0.0508    0.0841    0.0591   -0.1845    0.0262    0.0926    0.0945    0.2454 
       num_item2 |   0.1141   -0.0495   -0.1391   -0.1953    0.1686    0.1247   -0.3682    0.0626    0.1404    0.0495   -0.2079    0.1440   -0.2241 
       num_item3 |   0.0288    0.0988    0.3451    0.0713    0.1231   -0.1041    0.3570   -0.0511   -0.2268   -0.0132   -0.0151    0.2358   -0.0663 
       num_item4 |   0.2328   -0.1168   -0.0331    0.0576    0.1268    0.0071    0.0243   -0.3424    0.2148    0.0143    0.0900   -0.0032   -0.1395 
       num_item5 |  -0.0850    0.0935    0.2101   -0.0866   -0.2695    0.2835   -0.0099   -0.1447    0.0406   -0.2356    0.0188   -0.0203    0.4506 
       num_item6 |   0.0404    0.3114   -0.0045    0.2818    0.0182   -0.0817    0.1496    0.2030   -0.0261    0.0311    0.0077   -0.0799   -0.1231 
       num_item7 |  -0.0146   -0.3310   -0.0765   -0.2138   -0.0132    0.1228    0.1627    0.0608   -0.0850   -0.2368    0.0551   -0.0012   -0.1718 
       num_item8 |   0.2567    0.0022    0.0108    0.1143   -0.0438   -0.1587   -0.1388    0.2141   -0.0612   -0.0378   -0.1814   -0.1899   -0.1041 
       num_item9 |   0.0792   -0.0277   -0.1225    0.3227    0.1749    0.1675   -0.1180   -0.0964   -0.0720    0.0530    0.2722   -0.2405    0.1190 
      num_item10 |  -0.2818    0.0626   -0.1223   -0.2016    0.1177   -0.2881    0.2433   -0.1767   -0.1156   -0.1179    0.0494    0.1161   -0.1605 
      num_item11 |  -0.0976    0.0272    0.1631    0.2093    0.0450   -0.1159   -0.0394   -0.1716    0.0090    0.0049   -0.1360    0.0867   -0.0680 
      num_item12 |   0.2346   -0.0397   -0.1079   -0.0192   -0.2597    0.0087   -0.0884   -0.0546    0.0448    0.0716    0.1218    0.2069   -0.0401 
      num_item13 |  -0.0906    0.2723   -0.0596    0.0133   -0.2969    0.1172    0.0639    0.0822    0.2165   -0.0966   -0.2307    0.0379    0.0648 
      num_item14 |  -0.2244   -0.0917    0.0032    0.1196   -0.1962   -0.0982    0.1446    0.1134    0.3404    0.1710   -0.1340   -0.0420   -0.0047 
      num_item15 |   0.0827   -0.2534    0.3423   -0.1666    0.2085   -0.1398   -0.0032    0.2820   -0.0652   -0.1308    0.0115    0.0395    0.0461 
      num_item16 |   0.1305    0.1814   -0.0850    0.1677    0.0332    0.0595    0.0839    0.0028   -0.0618   -0.1515   -0.2639    0.1144   -0.0711 
      num_item17 |   0.0069   -0.0654   -0.1132   -0.2401   -0.2373   -0.1824    0.1177   -0.0459   -0.0879    0.2859    0.1957    0.0022    0.1119 
      num_item18 |  -0.0014   -0.0811    0.0463   -0.0694    0.1729    0.1639    0.1466    0.3697    0.0566   -0.0702   -0.0197   -0.1254   -0.0475 
      num_item19 |  -0.1213    0.0986    0.1021    0.0310   -0.2769    0.0595   -0.3122   -0.0416   -0.1418   -0.1563    0.1044    0.1126   -0.3351 
      num_item20 |   0.1104   -0.0353    0.2075    0.1220    0.0280    0.1855   -0.0321   -0.1277   -0.0492    0.2052    0.1069    0.0522    0.0639 
      num_item21 |   0.0221   -0.0639   -0.0135    0.0128    0.1186   -0.3659   -0.1409    0.1534    0.0782    0.2619   -0.1211    0.1417    0.2439 
      num_item22 |  -0.0199    0.1595   -0.0073   -0.1479    0.0117   -0.0497   -0.0528   -0.0134   -0.0332   -0.2973    0.0698   -0.0413    0.1609 
      num_item23 |  -0.1192   -0.1387   -0.0341   -0.0159    0.1704    0.1133    0.1526    0.1275    0.1126    0.2354   -0.1041   -0.0379    0.1734 
      num_item24 |   0.0947    0.0179   -0.2535    0.2679   -0.0109   -0.0743    0.1476   -0.1319   -0.0202   -0.1373    0.0386   -0.1770   -0.2231 
      num_item25 |   0.1219    0.0541    0.0542   -0.1833    0.0048    0.0221   -0.0510   -0.2032    0.1849   -0.0201   -0.2017    0.0574    0.1546 
      num_item26 |  -0.0790   -0.2495    0.1357    0.0710    0.1081    0.0286   -0.2826   -0.1917    0.0849   -0.0034    0.0349    0.0861   -0.0090 
      num_item27 |  -0.3644    0.1014    0.1540   -0.0643    0.0069   -0.0696   -0.0358   -0.0877    0.1459    0.2256    0.0945   -0.1859   -0.1104 
      num_item28 |   0.0009   -0.1373   -0.1106    0.0120    0.0577   -0.2120   -0.1020    0.0349   -0.2200   -0.3073    0.1808    0.1524    0.1971 
      num_item29 |   0.0562    0.1475   -0.3452   -0.1274    0.0794   -0.1104    0.1264   -0.1122   -0.1311    0.0642   -0.1992    0.1022    0.1518 
      num_item30 |  -0.2592   -0.1546   -0.1901    0.0813   -0.0807    0.3165   -0.1584    0.2414   -0.3010    0.0895   -0.1078    0.1604   -0.0282 
      num_item31 |   0.3293    0.3044   -0.0439   -0.3549    0.0359   -0.0391   -0.1059    0.0951    0.0601    0.0570    0.2745   -0.3024    0.0021 
      num_item32 |   0.0158   -0.2968   -0.1825    0.0245    0.0260    0.1160    0.2005   -0.1989    0.1997   -0.0749   -0.0586   -0.0510   -0.1016 
      num_item33 |   0.0354   -0.0177   -0.0404    0.2579    0.2017   -0.0555   -0.0879    0.0476   -0.0521    0.0195    0.0044   -0.1559    0.1756 
      num_item34 |  -0.1476    0.2388    0.1501   -0.0041    0.3517    0.0426   -0.1431   -0.0527    0.1886   -0.2523   -0.1669   -0.0640    0.0349 
      num_item35 |   0.1119   -0.0090    0.2843   -0.0567   -0.0777    0.1821    0.2467    0.1655    0.1108    0.0134    0.1708   -0.0732   -0.2293 
      num_item36 |  -0.3057    0.0731   -0.1302   -0.0987    0.1972    0.2208    0.0335   -0.1197   -0.1978    0.1150    0.1204   -0.2685    0.0725 
      num_item37 |   0.2913    0.0644    0.0728   -0.0875    0.1011    0.2944    0.1536   -0.1340   -0.1245    0.2576   -0.1452    0.2236    0.0163 
      num_item38 |  -0.0752    0.0628   -0.0186    0.1670    0.0285   -0.0961   -0.0431    0.0921    0.3569    0.0050    0.4362    0.3626    0.0169 
      num_item39 |   0.0335   -0.1189   -0.1963    0.0502   -0.1654   -0.0072    0.0375    0.2267    0.1641   -0.1237   -0.0063   -0.0824    0.1159 
      num_item40 |   0.0490   -0.2352    0.2447    0.0249   -0.2838   -0.2418   -0.0841   -0.1923   -0.1678    0.0436   -0.2516   -0.3904   -0.0036 
      num_item41 |  -0.0915    0.1999    0.0271   -0.0786   -0.0178   -0.0093   -0.1849    0.0830   -0.2004    0.2642    0.0051    0.0375   -0.2001 
    ------------------------------------------------------------------------------------------------------------------------------------------------

    ---------------------------
        Variable | Unexplained 
    -------------+-------------
       num_item1 |           0 
       num_item2 |           0 
       num_item3 |           0 
       num_item4 |           0 
       num_item5 |           0 
       num_item6 |           0 
       num_item7 |           0 
       num_item8 |           0 
       num_item9 |           0 
      num_item10 |           0 
      num_item11 |           0 
      num_item12 |           0 
      num_item13 |           0 
      num_item14 |           0 
      num_item15 |           0 
      num_item16 |           0 
      num_item17 |           0 
      num_item18 |           0 
      num_item19 |           0 
      num_item20 |           0 
      num_item21 |           0 
      num_item22 |           0 
      num_item23 |           0 
      num_item24 |           0 
      num_item25 |           0 
      num_item26 |           0 
      num_item27 |           0 
      num_item28 |           0 
      num_item29 |           0 
      num_item30 |           0 
      num_item31 |           0 
      num_item32 |           0 
      num_item33 |           0 
      num_item34 |           0 
      num_item35 |           0 
      num_item36 |           0 
      num_item37 |           0 
      num_item38 |           0 
      num_item39 |           0 
      num_item40 |           0 
      num_item41 |           0 
    ---------------------------

. factor $num_items, factor($ncomp)
(obs=146)

Factor analysis/correlation                        Number of obs    =      146
    Method: principal factors                      Retained factors =       14
    Rotation: (unrotated)                          Number of params =      483

    --------------------------------------------------------------------------
         Factor  |   Eigenvalue   Difference        Proportion   Cumulative
    -------------+------------------------------------------------------------
        Factor1  |      7.46209      5.60452            0.3962       0.3962
        Factor2  |      1.85757      0.04033            0.0986       0.4948
        Factor3  |      1.81723      0.48594            0.0965       0.5913
        Factor4  |      1.33129      0.11488            0.0707       0.6620
        Factor5  |      1.21642      0.16934            0.0646       0.7266
        Factor6  |      1.04708      0.15178            0.0556       0.7822
        Factor7  |      0.89530      0.10776            0.0475       0.8297
        Factor8  |      0.78754      0.05994            0.0418       0.8715
        Factor9  |      0.72760      0.06670            0.0386       0.9101
       Factor10  |      0.66090      0.03190            0.0351       0.9452
       Factor11  |      0.62899      0.10448            0.0334       0.9786
       Factor12  |      0.52451      0.04078            0.0278       1.0065
       Factor13  |      0.48373      0.01395            0.0257       1.0322
       Factor14  |      0.46978      0.08985            0.0249       1.0571
       Factor15  |      0.37994      0.03095            0.0202       1.0773
       Factor16  |      0.34899      0.06215            0.0185       1.0958
       Factor17  |      0.28684      0.03075            0.0152       1.1110
       Factor18  |      0.25610      0.03797            0.0136       1.1246
       Factor19  |      0.21812      0.02286            0.0116       1.1362
       Factor20  |      0.19526      0.08708            0.0104       1.1466
       Factor21  |      0.10818      0.03708            0.0057       1.1523
       Factor22  |      0.07110      0.02402            0.0038       1.1561
       Factor23  |      0.04708      0.03940            0.0025       1.1586
       Factor24  |      0.00768      0.02745            0.0004       1.1590
       Factor25  |     -0.01977      0.01541           -0.0010       1.1580
       Factor26  |     -0.03518      0.00856           -0.0019       1.1561
       Factor27  |     -0.04374      0.02219           -0.0023       1.1538
       Factor28  |     -0.06593      0.01979           -0.0035       1.1503
       Factor29  |     -0.08572      0.03061           -0.0046       1.1457
       Factor30  |     -0.11633      0.00363           -0.0062       1.1395
       Factor31  |     -0.11996      0.03492           -0.0064       1.1332
       Factor32  |     -0.15488      0.00851           -0.0082       1.1249
       Factor33  |     -0.16339      0.00926           -0.0087       1.1163
       Factor34  |     -0.17265      0.04811           -0.0092       1.1071
       Factor35  |     -0.22076      0.00759           -0.0117       1.0954
       Factor36  |     -0.22835      0.05220           -0.0121       1.0833
       Factor37  |     -0.28055      0.00926           -0.0149       1.0684
       Factor38  |     -0.28980      0.03027           -0.0154       1.0530
       Factor39  |     -0.32007      0.00883           -0.0170       1.0360
       Factor40  |     -0.32891      0.01981           -0.0175       1.0185
       Factor41  |     -0.34872            .           -0.0185       1.0000
    --------------------------------------------------------------------------
    LR test: independent vs. saturated: chi2(820) = 1937.53 Prob>chi2 = 0.0000

Factor loadings (pattern matrix) and unique variances

    ----------------------------------------------------------------------------------------------------------------------------------------------------------
        Variable |  Factor1   Factor2   Factor3   Factor4   Factor5   Factor6   Factor7   Factor8   Factor9  Factor10  Factor11  Factor12  Factor13  Factor14 
    -------------+--------------------------------------------------------------------------------------------------------------------------------------------
       num_item1 |   0.2090    0.3379    0.1007   -0.0968    0.0694    0.1190    0.1662    0.3414    0.1959    0.1242   -0.0094   -0.1070    0.0192   -0.1016 
       num_item2 |   0.3930    0.2504   -0.1583    0.0219    0.1283   -0.0495    0.5279   -0.0014    0.1016   -0.0151    0.0543    0.0632    0.0023   -0.1217 
       num_item3 |   0.4163    0.4143   -0.1797    0.0829    0.0963    0.0529    0.1137   -0.1687   -0.2465    0.0785    0.0569   -0.0271   -0.0757   -0.0894 
       num_item4 |   0.2052   -0.3068   -0.3203    0.1784    0.1620    0.2176    0.1400    0.1166    0.0979    0.0775    0.1065   -0.0404    0.0230    0.1902 
       num_item5 |   0.4363   -0.1840   -0.5074    0.2438    0.2489   -0.0042    0.1025   -0.0020   -0.0292    0.0150    0.0137    0.1014    0.0922   -0.0410 
       num_item6 |   0.3261   -0.2507   -0.3891    0.0568    0.0154    0.0150    0.0064    0.0042    0.0208   -0.0572    0.0388    0.2471   -0.1096   -0.0510 
       num_item7 |   0.4759   -0.0858   -0.1316   -0.2607    0.1886   -0.2103   -0.0127    0.0385    0.0218   -0.0941   -0.0189    0.1068   -0.0479   -0.0280 
       num_item8 |   0.4956    0.1024   -0.2629    0.0293   -0.1429   -0.3084   -0.1163   -0.0306   -0.0681   -0.0196    0.1799    0.0051    0.1100    0.0159 
       num_item9 |   0.3134    0.3647    0.0286   -0.1550    0.2097   -0.3181   -0.0442   -0.2004    0.1463   -0.0942   -0.1391   -0.0497    0.1664   -0.0239 
      num_item10 |   0.5544    0.2839   -0.0640    0.0297   -0.0113   -0.0789    0.0871   -0.0204   -0.0167   -0.0032   -0.2033   -0.0698    0.1160    0.0977 
      num_item11 |   0.3090   -0.0558    0.1293    0.3068   -0.1679    0.0487    0.0406    0.1070    0.1479   -0.1878    0.1198    0.0508    0.2400    0.0978 
      num_item12 |   0.4664    0.1840   -0.0938   -0.0004   -0.3438   -0.1430   -0.1906   -0.0489   -0.1041   -0.0140    0.1551    0.0991   -0.0112    0.0086 
      num_item13 |   0.5438    0.0992    0.0564   -0.0523   -0.1102   -0.1448   -0.0145    0.2128    0.0005   -0.1604   -0.0007   -0.2057    0.0312    0.1437 
      num_item14 |   0.4914    0.3041   -0.2034    0.0045    0.0705    0.1957   -0.1543   -0.0731    0.1595   -0.0911   -0.0696    0.0271    0.0358   -0.1010 
      num_item15 |   0.4311   -0.2750   -0.1256    0.0826    0.0843   -0.0718   -0.2621    0.0997    0.1425   -0.1616   -0.1551   -0.0071    0.0047    0.0831 
      num_item16 |   0.2921   -0.1367    0.3623    0.1096    0.0932    0.0037   -0.0236   -0.2149    0.1859   -0.0490    0.0667    0.0256   -0.2934    0.0479 
      num_item17 |   0.4143   -0.1677    0.2540   -0.0959    0.0446    0.3093    0.1276   -0.1428    0.0712   -0.3290    0.1119    0.0190   -0.0407   -0.0318 
      num_item18 |   0.2185    0.1327    0.3002    0.1557    0.1446    0.2609   -0.0807    0.0633    0.0915    0.2938    0.1974   -0.0185    0.1180    0.0648 
      num_item19 |   0.5024   -0.1024    0.0691   -0.2245    0.3213    0.0929   -0.1047   -0.1350   -0.0095    0.0559    0.1596   -0.2847    0.0327    0.1293 
      num_item20 |   0.4427    0.0977    0.0650   -0.2792   -0.2029    0.0758   -0.0421    0.0310   -0.1022    0.1192    0.0191    0.1281   -0.0352    0.0841 
      num_item21 |   0.4440   -0.0257   -0.1049   -0.3214    0.3079   -0.0181    0.0793    0.1732   -0.2849    0.0169    0.1061   -0.0208   -0.0118    0.0867 
      num_item22 |   0.2834    0.2617    0.3038   -0.0570    0.1147    0.0117    0.0976   -0.1045    0.0983   -0.0947    0.1223    0.3153    0.0726    0.0733 
      num_item23 |   0.3302    0.2062    0.0565    0.2929   -0.0823   -0.2111    0.0975   -0.2110    0.0450   -0.0469    0.1109   -0.1472   -0.0948    0.1444 
      num_item24 |   0.5331    0.0635   -0.0746    0.0502    0.1363    0.0938   -0.0038    0.1662   -0.0867   -0.0043   -0.1884   -0.0384   -0.1261    0.0267 
      num_item25 |   0.3417    0.2793    0.0582   -0.1544    0.1951    0.0309   -0.3037   -0.0815    0.0412    0.1592   -0.0999    0.0860   -0.1692    0.0969 
      num_item26 |   0.4130    0.2212    0.0552    0.1408   -0.1625    0.0629   -0.0621    0.1986    0.1115   -0.1075   -0.1277    0.0371   -0.2356   -0.0267 
      num_item27 |   0.3667   -0.2153   -0.2921   -0.1916   -0.0670   -0.1283   -0.0068   -0.1529    0.2604    0.2586    0.0688   -0.0184   -0.0903   -0.1020 
      num_item28 |   0.5187   -0.0472   -0.1389    0.0748   -0.3231    0.0422   -0.0209   -0.0491    0.1798    0.1137    0.2047   -0.1634   -0.0942   -0.1655 
      num_item29 |   0.3957   -0.2365   -0.0097   -0.2175   -0.1756   -0.0785   -0.0461    0.1392    0.2374    0.2377   -0.0695    0.0696    0.1189    0.0660 
      num_item30 |   0.4963   -0.0759   -0.2072    0.0741   -0.2162    0.2769    0.0314   -0.1529   -0.1236    0.0735   -0.2182    0.1169    0.0525    0.1677 
      num_item31 |   0.5436    0.1838   -0.1148    0.2898   -0.1709    0.2480   -0.0387   -0.0488   -0.0662    0.0148   -0.1505   -0.1236    0.0006    0.0357 
      num_item32 |   0.4463    0.0509    0.1006   -0.0278   -0.0317    0.1533   -0.2133   -0.0191   -0.1480    0.0192    0.1899    0.0741    0.1656   -0.1757 
      num_item33 |   0.3913   -0.2090    0.0170   -0.2557    0.0594    0.2563    0.0084   -0.1735    0.0253   -0.1050   -0.0052   -0.0062    0.0322    0.0790 
      num_item34 |   0.4463   -0.1571    0.1705   -0.2663   -0.2733    0.1673    0.0196   -0.0116   -0.2125   -0.0763   -0.0597   -0.0713    0.0589   -0.1982 
      num_item35 |   0.3817   -0.0364    0.1519   -0.3776   -0.2737   -0.0590    0.2474    0.1144    0.1113   -0.0421   -0.0393    0.0488   -0.0085    0.0868 
      num_item36 |   0.5092   -0.1058    0.0862    0.1267    0.0207   -0.1805   -0.0425    0.2821   -0.1856   -0.0869    0.2357    0.0073   -0.1697    0.0520 
      num_item37 |   0.5008   -0.3873    0.0696    0.0575    0.0893   -0.1187   -0.0608   -0.0877    0.0258   -0.1010   -0.1022   -0.1631    0.1054   -0.1948 
      num_item38 |   0.4651   -0.3058    0.3971    0.2447    0.0708   -0.2515    0.0234   -0.0684   -0.1238    0.1607   -0.0974    0.0944    0.0560    0.0368 
      num_item39 |   0.4515   -0.1995    0.1676    0.0517    0.0764   -0.0203    0.1200    0.0473   -0.0880    0.0567   -0.1236   -0.0584   -0.1004   -0.1666 
      num_item40 |   0.5254   -0.1635    0.4168    0.1788   -0.0431   -0.1206    0.2132   -0.0824   -0.0957    0.2131   -0.1127    0.0471    0.0190   -0.0103 
      num_item41 |   0.3487    0.0843    0.2293    0.1940    0.2492    0.0338   -0.2373    0.2165    0.0732    0.0035   -0.0209    0.1244    0.0569   -0.1910 
    ----------------------------------------------------------------------------------------------------------------------------------------------------------

    ----------------------------
        Variable |   Uniqueness 
    -------------+--------------
       num_item1 |      0.5835  
       num_item2 |      0.4274  
       num_item3 |      0.4778  
       num_item4 |      0.5573  
       num_item5 |      0.3647  
       num_item6 |      0.5947  
       num_item7 |      0.5753  
       num_item8 |      0.4942  
       num_item9 |      0.4762  
      num_item10 |      0.5233  
      num_item11 |      0.6057  
      num_item12 |      0.5173  
      num_item13 |      0.5202  
      num_item14 |      0.5014  
      num_item15 |      0.5475  
      num_item16 |      0.5668  
      num_item17 |      0.4632  
      num_item18 |      0.5687  
      num_item19 |      0.4134  
      num_item20 |      0.6130  
      num_item21 |      0.4556  
      num_item22 |      0.5783  
      num_item23 |      0.5860  
      num_item24 |      0.5876  
      num_item25 |      0.5577  
      num_item26 |      0.5860  
      num_item27 |      0.4945  
      num_item28 |      0.4446  
      num_item29 |      0.5406  
      num_item30 |      0.4388  
      num_item31 |      0.4351  
      num_item32 |      0.5948  
      num_item33 |      0.6192  
      num_item34 |      0.4706  
      num_item35 |      0.5090  
      num_item36 |      0.4626  
      num_item37 |      0.4606  
      num_item38 |      0.3352  
      num_item39 |      0.6352  
      num_item40 |      0.3530  
      num_item41 |      0.5537  
    ----------------------------

. rotate, orthogonal varimax /*blanks(.4)*/

Factor analysis/correlation                        Number of obs    =      146
    Method: principal factors                      Retained factors =       14
    Rotation: orthogonal varimax (Kaiser off)      Number of params =      483

    --------------------------------------------------------------------------
         Factor  |     Variance   Difference        Proportion   Cumulative
    -------------+------------------------------------------------------------
        Factor1  |      2.51596      0.31677            0.1336       0.1336
        Factor2  |      2.19919      0.16286            0.1168       0.2503
        Factor3  |      2.03633      0.35608            0.1081       0.3585
        Factor4  |      1.68025      0.07218            0.0892       0.4477
        Factor5  |      1.60807      0.23568            0.0854       0.5331
        Factor6  |      1.37239      0.02647            0.0729       0.6059
        Factor7  |      1.34593      0.03010            0.0715       0.6774
        Factor8  |      1.31583      0.04346            0.0699       0.7472
        Factor9  |      1.27237      0.13931            0.0676       0.8148
       Factor10  |      1.13306      0.08158            0.0602       0.8750
       Factor11  |      1.05148      0.01667            0.0558       0.9308
       Factor12  |      1.03481      0.35740            0.0549       0.9857
       Factor13  |      0.67741      0.01045            0.0360       1.0217
       Factor14  |      0.66696            .            0.0354       1.0571
    --------------------------------------------------------------------------
    LR test: independent vs. saturated: chi2(820) = 1937.53 Prob>chi2 = 0.0000

Rotated factor loadings (pattern matrix) and unique variances

    ----------------------------------------------------------------------------------------------------------------------------------------------------------
        Variable |  Factor1   Factor2   Factor3   Factor4   Factor5   Factor6   Factor7   Factor8   Factor9  Factor10  Factor11  Factor12  Factor13  Factor14 
    -------------+--------------------------------------------------------------------------------------------------------------------------------------------
       num_item1 |  -0.0664    0.0666   -0.1266   -0.0838    0.1095    0.0868   -0.0653    0.1880    0.3548    0.3159    0.0572    0.2993    0.0469   -0.0695 
       num_item2 |   0.0731    0.1080    0.2127    0.0460    0.0509    0.1561    0.0829    0.0819    0.6778    0.0505    0.0562    0.0032   -0.0353   -0.0358 
       num_item3 |   0.0284    0.3875    0.0608    0.2341    0.2024    0.1569   -0.0270   -0.2140    0.4078   -0.0012    0.0344    0.0529    0.0479    0.1675 
       num_item4 |   0.0013    0.1170    0.5082   -0.1036    0.1636   -0.2353    0.0460    0.0463    0.0283   -0.0062    0.0909    0.1089   -0.1758   -0.1477 
       num_item5 |   0.0981    0.1876    0.7220    0.0849    0.1217    0.0537   -0.0368   -0.0851    0.1647    0.0036    0.0813   -0.0043    0.0213   -0.0397 
       num_item6 |   0.0223    0.0899    0.5442    0.1562   -0.0034   -0.0722    0.1057    0.0832    0.0277    0.0560    0.1174   -0.1142    0.0502    0.1400 
       num_item7 |   0.1326   -0.0456    0.2978    0.1626    0.2935    0.2688    0.1128    0.2151    0.0868    0.1432    0.0703   -0.1175    0.0857    0.1361 
       num_item8 |   0.0893    0.1544    0.2356    0.5488    0.1207    0.2312   -0.0857    0.0767    0.0723    0.0086    0.1618   -0.0306    0.0125   -0.0592 
       num_item9 |   0.0705    0.0420   -0.0401    0.0992    0.1233    0.6782    0.0034    0.0275    0.1658    0.0230    0.0178    0.0015   -0.0289    0.0235 
      num_item10 |   0.1777    0.4207    0.0798    0.1553    0.1480    0.3474   -0.0310    0.1408    0.2313    0.1236   -0.0042    0.0193   -0.0289   -0.0657 
      num_item11 |   0.1985    0.1352    0.1386    0.2236   -0.1694    0.0016    0.2150    0.1014    0.0057    0.0968   -0.0644    0.2162   -0.0717   -0.3417 
      num_item12 |   0.0734    0.2737    0.0167    0.5839    0.0045    0.1114    0.0214    0.1285    0.0140    0.0523    0.1347    0.0140    0.0603    0.0827 
      num_item13 |   0.1655    0.2084   -0.0033    0.3076    0.2660    0.1763    0.0693    0.2247    0.0658    0.3089    0.0397   -0.0170   -0.0492   -0.2305 
      num_item14 |  -0.1220    0.3895    0.2028    0.1226    0.0635    0.3452    0.1730   -0.0007    0.1221    0.1924    0.1337    0.1918    0.0904    0.0896 
      num_item15 |   0.1795    0.1212    0.3943    0.0799    0.1070    0.1783    0.1178    0.1144   -0.2840    0.2787    0.0898   -0.0367   -0.0225   -0.0729 
      num_item16 |   0.3739   -0.0187   -0.0542    0.0025    0.0198    0.0414    0.3972   -0.0558   -0.0357    0.1329    0.1590    0.0680   -0.2277    0.1624 
      num_item17 |   0.1722    0.1129    0.0443    0.0039    0.1486   -0.0087    0.6637    0.0739    0.0798    0.0657    0.0230    0.0495    0.0832   -0.0600 
      num_item18 |   0.1804    0.1119   -0.0855   -0.0163    0.1178   -0.0408    0.0568   -0.0288    0.0437    0.0196    0.0336    0.5927   -0.0658    0.0096 
      num_item19 |   0.1679    0.1007    0.0957    0.0230    0.6091    0.1860    0.2420    0.0139   -0.0412   -0.0246    0.2043    0.1683   -0.0378   -0.0203 
      num_item20 |   0.0994    0.2587   -0.0688    0.2538    0.1983    0.0178    0.0939    0.3563    0.0609    0.0260    0.0528    0.0750    0.1182    0.1972 
      num_item21 |   0.0819    0.0251    0.2116    0.1333    0.6140    0.0412    0.0285    0.1484    0.1799    0.0741   -0.0972   -0.0050    0.1284    0.0954 
      num_item22 |   0.1557   -0.0026   -0.0709    0.1541   -0.0177    0.2462    0.3088    0.1284    0.2374   -0.0174   -0.2022    0.2615   -0.0621    0.1619 
      num_item23 |   0.2369    0.2056   -0.0456    0.2936   -0.0131    0.1679    0.0655   -0.1484    0.1903    0.0337    0.1211   -0.0193   -0.3327   -0.0977 
      num_item24 |   0.1797    0.3425    0.2135    0.0354    0.2601    0.0833    0.0321    0.0597    0.1180    0.3398   -0.0055    0.0296    0.0398    0.0701 
      num_item25 |   0.0381    0.2066   -0.0391    0.0660    0.2340    0.3087    0.0142    0.0459   -0.0582    0.1592    0.0467    0.2011   -0.0666    0.4051 
      num_item26 |   0.0856    0.3072   -0.0095    0.1787   -0.0811    0.0588    0.1051    0.1008    0.1068    0.4746    0.0522    0.0572   -0.0404    0.0687 
      num_item27 |   0.0723    0.0213    0.2977    0.0827    0.1035    0.1009   -0.0025    0.2408    0.0398   -0.0763    0.5440   -0.0534   -0.0052    0.1386 
      num_item28 |   0.1081    0.2598    0.1178    0.3157    0.0064   -0.0495    0.1262    0.1034    0.1079    0.1130    0.5423    0.0824    0.0341   -0.0843 
      num_item29 |   0.2045    0.0546    0.1663    0.0606    0.0736    0.0630   -0.0303    0.5284   -0.0967    0.0396    0.2632    0.1031    0.0544   -0.0084 
      num_item30 |   0.1506    0.6197    0.2717    0.0807    0.0341   -0.0451    0.1156    0.2011   -0.0087   -0.0907    0.0340   -0.0280    0.0469    0.0685 
      num_item31 |   0.1367    0.6552    0.1204    0.1551    0.0240    0.0483    0.0667   -0.0526    0.0901    0.1728    0.1088    0.1112    0.0050   -0.0777 
      num_item32 |   0.1433    0.1829    0.0519    0.3067    0.1566    0.0664    0.1811   -0.0051   -0.0176    0.0138    0.0621    0.2932    0.3174    0.0398 
      num_item33 |   0.0790    0.1899    0.1468   -0.0467    0.2812    0.0543    0.4080    0.1944   -0.0559   -0.0831    0.0955    0.0009    0.0903    0.0348 
      num_item34 |   0.2229    0.2533   -0.1073    0.1391    0.1907   -0.0634    0.2721    0.2377    0.0025    0.0359    0.1299   -0.0938    0.4289   -0.0541 
      num_item35 |   0.1420    0.0651   -0.1115    0.1217    0.1151    0.0363    0.1974    0.5670    0.1881    0.0775    0.0857   -0.1100    0.0463   -0.0364 
      num_item36 |   0.3294   -0.0062    0.1679    0.4315    0.2692   -0.1200    0.0739    0.0297    0.0583    0.3388   -0.0155    0.0330   -0.0298   -0.0306 
      num_item37 |   0.4442    0.0522    0.2658    0.0239    0.1639    0.1773    0.2039   -0.0024   -0.1170    0.1061    0.2444   -0.0883    0.1993   -0.1898 
      num_item38 |   0.7896    0.0326    0.0998    0.0984    0.0616    0.0549    0.0455    0.0479   -0.0634    0.0213   -0.0151    0.0686   -0.0098    0.0034 
      num_item39 |   0.4514    0.1108    0.1078   -0.0295    0.1672   -0.0162    0.1129    0.0378    0.1178    0.1980    0.1257   -0.0367    0.1537    0.0088 
      num_item40 |   0.7424    0.1727   -0.0240    0.0536    0.0482    0.0083    0.0920    0.1299    0.1562    0.0162    0.0556    0.0827    0.0156    0.0006 
      num_item41 |   0.2546    0.0084    0.1210    0.0605    0.0217    0.1852    0.0649   -0.0853   -0.0242    0.3656   -0.0632    0.3864    0.1599    0.0610 
    ----------------------------------------------------------------------------------------------------------------------------------------------------------

    ----------------------------
        Variable |   Uniqueness 
    -------------+--------------
       num_item1 |      0.5835  
       num_item2 |      0.4274  
       num_item3 |      0.4778  
       num_item4 |      0.5573  
       num_item5 |      0.3647  
       num_item6 |      0.5947  
       num_item7 |      0.5753  
       num_item8 |      0.4942  
       num_item9 |      0.4762  
      num_item10 |      0.5233  
      num_item11 |      0.6057  
      num_item12 |      0.5173  
      num_item13 |      0.5202  
      num_item14 |      0.5014  
      num_item15 |      0.5475  
      num_item16 |      0.5668  
      num_item17 |      0.4632  
      num_item18 |      0.5687  
      num_item19 |      0.4134  
      num_item20 |      0.6130  
      num_item21 |      0.4556  
      num_item22 |      0.5783  
      num_item23 |      0.5860  
      num_item24 |      0.5876  
      num_item25 |      0.5577  
      num_item26 |      0.5860  
      num_item27 |      0.4945  
      num_item28 |      0.4446  
      num_item29 |      0.5406  
      num_item30 |      0.4388  
      num_item31 |      0.4351  
      num_item32 |      0.5948  
      num_item33 |      0.6192  
      num_item34 |      0.4706  
      num_item35 |      0.5090  
      num_item36 |      0.4626  
      num_item37 |      0.4606  
      num_item38 |      0.3352  
      num_item39 |      0.6352  
      num_item40 |      0.3530  
      num_item41 |      0.5537  
    ----------------------------

Factor rotation matrix

    --------------------------------------------------------------------------------------------------------------------------------------------
                 | Factor1  Factor2  Factor3  Factor4  Factor5  Factor6  Factor7  Factor8  Factor9  Fact~10  Fact~11  Fact~12  Fact~13  Fact~14 
    -------------+------------------------------------------------------------------------------------------------------------------------------
         Factor1 |  0.4235   0.4253   0.2968   0.3424   0.3224   0.2344   0.2547   0.2274   0.1823   0.2418   0.2115   0.1256   0.0807   0.0178 
         Factor2 | -0.3705   0.2767  -0.4138   0.2095  -0.0672   0.4055  -0.1926  -0.1461   0.4410   0.1400  -0.1908   0.2432  -0.0993   0.1554 
         Factor3 |  0.5511  -0.2042  -0.6445  -0.1050  -0.0334  -0.0002   0.3042   0.0454  -0.0839   0.1026  -0.1952   0.2765   0.0113  -0.0106 
         Factor4 |  0.3233   0.2231   0.2508   0.0753  -0.4622  -0.1729  -0.1348  -0.5501   0.0026   0.1561  -0.0890   0.1985  -0.2856  -0.2439 
         Factor5 |  0.0562  -0.3218   0.3403  -0.4081   0.4624   0.3004   0.0276  -0.3766   0.1114   0.0733  -0.2404   0.2233  -0.0920   0.1743 
         Factor6 | -0.3243   0.4713   0.0093  -0.3759   0.0534  -0.4037   0.4186  -0.0419  -0.0323  -0.0218  -0.0460   0.3858   0.1845   0.0434 
         Factor7 |  0.1512  -0.0415   0.0294  -0.2568  -0.0430  -0.2237   0.0853   0.1795   0.8042  -0.1908  -0.0903  -0.2419  -0.1282  -0.2260 
         Factor8 | -0.1139  -0.1964   0.0852   0.0321   0.1066  -0.3152  -0.3374   0.3251   0.0441   0.6569  -0.2464   0.2046   0.1332  -0.2368 
         Factor9 | -0.1776  -0.2110   0.1118  -0.2669  -0.3745   0.3171   0.2175   0.3067  -0.0003   0.1923   0.4468   0.2771  -0.3636  -0.1117 
        Factor10 |  0.2451   0.0801  -0.0598  -0.1767   0.0892  -0.1966  -0.5957   0.1445   0.0661  -0.2699   0.3657   0.3988  -0.0417   0.3234 
        Factor11 | -0.1849  -0.4124   0.0134   0.5583   0.1921  -0.3106   0.2320  -0.1673   0.1607  -0.2226   0.1849   0.3663  -0.1321  -0.0863 
        Factor12 |  0.0615  -0.1398   0.3256   0.1730  -0.4391  -0.0250   0.1272   0.2741   0.0642  -0.1172  -0.4252   0.1411   0.1096   0.5705 
        Factor13 |  0.0105   0.0212   0.1269   0.0077  -0.0616   0.3281  -0.1327   0.1688  -0.0770  -0.4578  -0.2398   0.3466   0.3306  -0.5686 
        Factor14 | -0.0346   0.2100   0.0025   0.0561   0.2554  -0.0642  -0.0194   0.3069  -0.2509  -0.1750  -0.3718   0.0075  -0.7434  -0.0565 
    --------------------------------------------------------------------------------------------------------------------------------------------

. **** Predict factors
. predict factor1 factor2 factor3 factor4 factor5 factor6 factor7 factor8 factor9 factor10 factor11 factor12 factor13 factor14
(regression scoring assumed)

Scoring coefficients (method = regression; based on varimax rotated factors)

    ----------------------------------------------------------------------------------------------------------------------------------------------------------
        Variable |  Factor1   Factor2   Factor3   Factor4   Factor5   Factor6   Factor7   Factor8   Factor9  Factor10  Factor11  Factor12  Factor13  Factor14 
    -------------+--------------------------------------------------------------------------------------------------------------------------------------------
       num_item1 | -0.05783  -0.02987  -0.03526  -0.10750   0.02517  -0.01212  -0.09087   0.09021   0.16887   0.17760   0.06139   0.16946   0.04847  -0.07898 
       num_item2 | -0.00944  -0.07038   0.06130  -0.06778  -0.04622   0.02931   0.04926   0.03720   0.44207  -0.02544   0.01464  -0.02915  -0.01058  -0.03815 
       num_item3 | -0.00770   0.11985  -0.04473   0.06623   0.09015  -0.00599  -0.04553  -0.20917   0.19592  -0.07734   0.01298  -0.02946   0.05656   0.12747 
       num_item4 | -0.02201   0.02449   0.17870  -0.08906   0.08092  -0.13941   0.00490   0.04406   0.01054  -0.02560   0.00489   0.09918  -0.17089  -0.09893 
       num_item5 |  0.01014   0.00287   0.44540  -0.00806  -0.03782  -0.01074  -0.07578  -0.11309   0.09326  -0.07909  -0.03934   0.02017   0.04273  -0.03582 
       num_item6 | -0.03341  -0.02673   0.18485   0.05649  -0.08248  -0.06165   0.06077   0.03036   0.00542   0.03137  -0.00543  -0.06087   0.01501   0.14395 
       num_item7 | -0.02058  -0.11772   0.08697   0.02963   0.06515   0.11144   0.03300   0.08157   0.01296   0.06084  -0.01682  -0.10431   0.02396   0.09999 
       num_item8 | -0.03539  -0.03359   0.03349   0.28530   0.01130   0.08124  -0.09128   0.00411  -0.01274  -0.08225   0.03133  -0.01714  -0.00445  -0.06856 
       num_item9 |  0.02069  -0.03907  -0.03036  -0.01667  -0.01642   0.41743  -0.02364  -0.01430   0.01694  -0.05204  -0.00694  -0.03767  -0.01531  -0.04870 
      num_item10 |  0.02758   0.16275  -0.04604  -0.04219   0.02780   0.15932  -0.09363   0.06001   0.04678  -0.00503  -0.06848  -0.04286  -0.05153  -0.08911 
      num_item11 |  0.00697  -0.00675   0.05219   0.08653  -0.11042   0.00432   0.09314   0.06017  -0.01698  -0.01581  -0.09815   0.12742  -0.04937  -0.22605 
      num_item12 | -0.01279   0.03080  -0.04042   0.29310  -0.05274  -0.00076  -0.01438   0.01596  -0.06184  -0.05021   0.01632  -0.00221   0.01902   0.07001 
      num_item13 | -0.03943   0.02102  -0.05831   0.09088   0.11454   0.03667  -0.02887   0.08560  -0.03034   0.14851  -0.04824  -0.06316  -0.08314  -0.22048 
      num_item14 | -0.12624   0.09870   0.05590  -0.03611  -0.07773   0.16569   0.08728  -0.03134  -0.00480   0.07100   0.02683   0.08831   0.07461   0.04857 
      num_item15 | -0.00497   0.00693   0.13784  -0.01703  -0.02001   0.09247   0.02545   0.04043  -0.20720   0.15141  -0.01752  -0.04657  -0.04939  -0.04608 
      num_item16 |  0.07539  -0.05513  -0.05200  -0.02855  -0.02734  -0.01231   0.20965  -0.07272  -0.01816   0.07043   0.10822  -0.02636  -0.19587   0.15664 
      num_item17 | -0.02481  -0.01147   0.00196  -0.03031  -0.00383  -0.03692   0.42040  -0.03701   0.03453   0.00182  -0.04681  -0.01590   0.01941  -0.04665 
      num_item18 |  0.01561   0.02109  -0.04275  -0.02308   0.04380  -0.06450  -0.02773   0.00289  -0.00264  -0.05003   0.02575   0.35677  -0.05273  -0.01540 
      num_item19 | -0.01726  -0.00837  -0.08043  -0.06624   0.40160   0.06635   0.08333  -0.08210  -0.09639  -0.12570   0.14132   0.10484  -0.12955  -0.08269 
      num_item20 | -0.00066   0.05523  -0.05126   0.07880   0.04153  -0.05637  -0.01146   0.14806  -0.01598  -0.04998  -0.03717   0.02943   0.03311   0.13918 
      num_item21 | -0.01800  -0.08011   0.06192   0.04812   0.34488  -0.08420  -0.06131   0.03397   0.08017  -0.01212  -0.16195  -0.02424   0.06921   0.05503 
      num_item22 |  0.01067  -0.06832   0.03643   0.08403  -0.09963   0.08474   0.16263   0.06827   0.09528  -0.08683  -0.15643   0.13867  -0.05221   0.10149 
      num_item23 |  0.05152   0.03768  -0.05869   0.11815  -0.02320   0.03945   0.03180  -0.11308   0.06381  -0.02516   0.04717  -0.07221  -0.24974  -0.06632 
      num_item24 |  0.01102   0.12318  -0.00407  -0.09803   0.08444  -0.02172  -0.05616  -0.00278   0.00423   0.20544  -0.05861  -0.05133  -0.01701   0.06037 
      num_item25 | -0.02168   0.05394  -0.01795  -0.03409   0.07128   0.09696  -0.04318   0.00267  -0.09228   0.05902   0.01041   0.07596  -0.07549   0.29312 
      num_item26 | -0.01618   0.05912  -0.03075   0.00799  -0.09504  -0.02992   0.02900   0.01954   0.01252   0.26750   0.00910  -0.03142  -0.04544   0.07434 
      num_item27 |  0.00367  -0.07108   0.05323  -0.03320  -0.01676   0.03515  -0.04630   0.09355   0.01564  -0.06905   0.33332  -0.00637  -0.03934   0.13051 
      num_item28 | -0.03416   0.01201  -0.02126   0.12559  -0.06755  -0.11393   0.01759  -0.04826   0.04325   0.02159   0.40397   0.06160   0.00555  -0.06597 
      num_item29 |  0.01710  -0.03672   0.06267  -0.03779  -0.04495   0.01881  -0.10939   0.29902  -0.07114  -0.01895   0.10170   0.10125   0.00787  -0.00764 
      num_item30 |  0.00476   0.31656   0.08108  -0.05653  -0.04645  -0.06666   0.01738   0.11128  -0.07453  -0.15791  -0.09991  -0.04496  -0.01734   0.07198 
      num_item31 | -0.00439   0.34431  -0.03512  -0.03303  -0.05262  -0.03781  -0.02271  -0.09350  -0.03773   0.06264   0.01571   0.01558  -0.02802  -0.08739 
      num_item32 | -0.01808  -0.01154  -0.01062   0.13193   0.00393  -0.00276   0.04857  -0.05853  -0.03899  -0.06676  -0.00606   0.17023   0.23343   0.01079 
      num_item33 | -0.04760   0.05675   0.03159  -0.06665   0.07950   0.00820   0.18590   0.05179  -0.05447  -0.09421  -0.00486  -0.01628   0.01263   0.01174 
      num_item34 |  0.01636   0.07984  -0.11351   0.01523   0.04150  -0.07474   0.07958   0.03965   0.00533  -0.02111   0.03779  -0.10600   0.33442  -0.05755 
      num_item35 |  0.00219  -0.02167  -0.11110   0.00013  -0.00928  -0.00951   0.07495   0.32666   0.08826   0.02109  -0.01260  -0.09486  -0.04119  -0.03594 
      num_item36 |  0.05241  -0.12045   0.02849   0.24623   0.10679  -0.18560  -0.00871  -0.05391   0.00572   0.20969  -0.07928  -0.02233  -0.06743  -0.00356 
      num_item37 |  0.12171  -0.05815   0.06422  -0.08306   0.01227   0.13137   0.06011  -0.10875  -0.08390   0.02691   0.12340  -0.10085   0.18435  -0.17002 
      num_item38 |  0.43100  -0.05423   0.03187   0.00421  -0.03693   0.02508  -0.10516  -0.01938  -0.08890  -0.10132  -0.09144   0.02375  -0.03305   0.04545 
      num_item39 |  0.12962  -0.00213   0.00582  -0.08980   0.01383  -0.05591  -0.02058  -0.04778   0.06199   0.10149   0.05231  -0.07083   0.10133   0.02512 
      num_item40 |  0.34312   0.04855  -0.07905  -0.07823  -0.06154  -0.05913  -0.07605   0.04246   0.12193  -0.08727  -0.00535   0.00792  -0.00065   0.03493 
      num_item41 |  0.05147  -0.08186   0.03413  -0.01997  -0.05834   0.07846  -0.00148  -0.06513  -0.04544   0.19559  -0.05162   0.22331   0.14624   0.04435 
    ----------------------------------------------------------------------------------------------------------------------------------------------------------


. 
. * Chronbach alpha for reliability of all scale items 
. alpha num_item1 num_item2 num_item3 num_item4 num_item5 num_item6 num_item7 num_item8 num_item9 num_item10 ///
>  num_item11 num_item12 num_item13 num_item14 num_item15 num_item16 num_item17 num_item18 num_item19 num_item20 ///
>  num_item21 num_item22 num_item23 num_item24 num_item25 num_item26 num_item27 num_item28 num_item29 num_item30 ///
>  num_item31 num_item32 num_item33 num_item34 num_item35 num_item36 num_item37 num_item38 num_item39 num_item40 num_item41 ///
>  , asis std item detail gen(chronbach_overall_2) 

Test scale = mean(standardized items)

                                                            average
                             item-test     item-rest       interitem
Item         |  Obs  Sign   correlation   correlation     correlation     alpha
-------------+-----------------------------------------------------------------
num_item1    |  146    +       0.2503        0.1964          0.1709      0.8918
num_item2    |  146    +       0.4180        0.3699          0.1671      0.8892
num_item3    |  146    +       0.4267        0.3790          0.1669      0.8890
num_item4    |  146    +       0.2392        0.1851          0.1711      0.8920
num_item5    |  146    +       0.4393        0.3922          0.1666      0.8888
num_item6    |  146    +       0.3445        0.2933          0.1687      0.8903
num_item7    |  146    +       0.4893        0.4446          0.1654      0.8880
num_item8    |  146    +       0.4975        0.4532          0.1652      0.8879
num_item9    |  146    +       0.3334        0.2820          0.1690      0.8905
num_item10   |  146    +       0.5628        0.5224          0.1638      0.8868
num_item11   |  146    +       0.3393        0.2881          0.1688      0.8904
num_item12   |  146    +       0.4709        0.4253          0.1658      0.8883
num_item13   |  146    +       0.5487        0.5075          0.1641      0.8870
num_item14   |  146    +       0.5076        0.4640          0.1650      0.8877
num_item15   |  146    +       0.4423        0.3952          0.1665      0.8888
num_item16   |  146    +       0.3274        0.2757          0.1691      0.8906
num_item17   |  146    +       0.4395        0.3923          0.1666      0.8888
num_item18   |  146    +       0.2657        0.2122          0.1705      0.8916
num_item19   |  146    +       0.5172        0.4740          0.1648      0.8875
num_item20   |  146    +       0.4566        0.4102          0.1662      0.8885
num_item21   |  146    +       0.4508        0.4041          0.1663      0.8886
num_item22   |  146    +       0.3284        0.2767          0.1691      0.8906
num_item23   |  146    +       0.3502        0.2992          0.1686      0.8902
num_item24   |  146    +       0.5394        0.4976          0.1643      0.8872
num_item25   |  146    +       0.3693        0.3191          0.1682      0.8899
num_item26   |  146    +       0.4348        0.3874          0.1667      0.8889
num_item27   |  146    +       0.3844        0.3348          0.1678      0.8897
num_item28   |  146    +       0.5237        0.4809          0.1646      0.8874
num_item29   |  146    +       0.4153        0.3670          0.1671      0.8892
num_item30   |  146    +       0.4978        0.4536          0.1652      0.8879
num_item31   |  146    +       0.5428        0.5011          0.1642      0.8871
num_item32   |  146    +       0.4640        0.4180          0.1660      0.8884
num_item33   |  146    +       0.4114        0.3629          0.1672      0.8893
num_item34   |  146    +       0.4441        0.3972          0.1665      0.8887
num_item35   |  146    +       0.3977        0.3486          0.1675      0.8895
num_item36   |  146    +       0.5152        0.4720          0.1648      0.8876
num_item37   |  146    +       0.4989        0.4548          0.1652      0.8878
num_item38   |  146    +       0.4660        0.4201          0.1660      0.8884
num_item39   |  146    +       0.4681        0.4224          0.1659      0.8884
num_item40   |  146    +       0.5308        0.4885          0.1645      0.8873
num_item41   |  146    +       0.3828        0.3331          0.1679      0.8897
-------------+-----------------------------------------------------------------
Test scale   |                                               0.1667      0.8913
-------------------------------------------------------------------------------

Interitem correlations (obs=146 in all pairs)

             num_item1   num_item2   num_item3   num_item4   num_item5   num_item6   num_item7   num_item8   num_item9  num_item10  num_item11  num_item12
 num_item1      1.0000
 num_item2      0.3157      1.0000
 num_item3      0.1223      0.3717      1.0000
 num_item4      0.0403      0.1079      0.0453      1.0000
 num_item5     -0.0749      0.3319      0.2476      0.3797      1.0000
 num_item6     -0.0635      0.1857      0.0832      0.2906      0.4223      1.0000
 num_item7      0.0962      0.2093      0.1488      0.1039      0.2722      0.2684      1.0000
 num_item8      0.0524      0.1797      0.2844      0.0951      0.3264      0.2116      0.3120      1.0000
 num_item9      0.0826      0.2591      0.2864     -0.1653      0.0529     -0.0513      0.2586      0.2234      1.0000
num_item10      0.2293      0.3344      0.2741      0.0426      0.2710      0.1080      0.1936      0.3537      0.3533      1.0000
num_item11      0.0134      0.0913     -0.0134      0.1342      0.1466      0.0628      0.0529      0.1614      0.0567      0.1402      1.0000
num_item12      0.0076      0.1036      0.2510     -0.0648      0.1491      0.1675      0.1475      0.4519      0.1628      0.3132      0.1613      1.0000
num_item13      0.2118      0.1865      0.2099      0.0719      0.0741      0.0734      0.2876      0.3210      0.2673      0.3801      0.2257      0.2883
num_item14      0.1941      0.2489      0.3592      0.0760      0.2613      0.1549      0.2578      0.2381      0.3055      0.3221      0.1556      0.2468
num_item15     -0.0330      0.0113     -0.0287      0.2266      0.2901      0.2791      0.2118      0.1896      0.1354      0.1942      0.1723      0.1849
num_item16     -0.0352      0.0241      0.0144      0.0162      0.0115     -0.0008      0.0919     -0.0372      0.1142      0.0382      0.1010      0.0686
num_item17      0.0369      0.1924      0.0684      0.1008      0.0777      0.1382      0.1921      0.0541      0.0362      0.1297      0.2372      0.0595
num_item18      0.1988      0.0476      0.0972      0.0943      0.0181     -0.1166     -0.0959     -0.0232      0.0239      0.1322      0.2063      0.0675
num_item19      0.1221      0.0854      0.1884      0.1593      0.2085      0.0931      0.2594      0.1696      0.2192      0.1975      0.0193      0.0859
num_item20      0.0946      0.1356      0.1511     -0.0234      0.0194      0.1202      0.2450      0.2244      0.0852      0.2954      0.0775      0.3215
num_item21      0.0771      0.2051      0.2557      0.1620      0.2780      0.1557      0.3910      0.1891      0.1877      0.2199     -0.0250      0.1216
num_item22      0.1395      0.2464      0.1709     -0.0812     -0.0836      0.0110      0.0968      0.0761      0.2344      0.1621      0.1693      0.1512
num_item23      0.0452      0.2070      0.2321      0.0276      0.1274      0.0173      0.0900      0.2878      0.1702      0.2990      0.1790      0.2645
num_item24      0.1631      0.2457      0.2353      0.0881      0.3580      0.1299      0.2033      0.1801      0.0997      0.3052      0.1004      0.2014
num_item25      0.1349      0.0206      0.2277     -0.0576     -0.0035      0.0691      0.2481      0.1783      0.2803      0.2671     -0.0849      0.1830
num_item26      0.2494      0.1371      0.2159     -0.0453      0.0725      0.1650      0.1260      0.1775      0.0874      0.2742      0.1467      0.2428
num_item27      0.0384      0.1749      0.1090      0.1617      0.2941      0.2738      0.2638      0.2689      0.1006      0.1376     -0.0500      0.2062
num_item28      0.0484      0.2127      0.1881      0.1619      0.1960      0.2167      0.1634      0.3386      0.0446      0.1977      0.2490      0.3380
num_item29      0.1029      0.0601     -0.0476      0.1283      0.1244      0.1711      0.2561      0.1882      0.0994      0.1073      0.1301      0.1739
num_item30     -0.0460      0.1185      0.2626      0.2693      0.3041      0.2666      0.1287      0.2088      0.0288      0.3220      0.1756      0.2492
num_item31      0.1465      0.2124      0.4136      0.1403      0.2605      0.1458      0.1160      0.2327      0.0795      0.3607      0.2685      0.2792
num_item32      0.1345      0.0721      0.2506     -0.0498      0.1377      0.1328      0.1098      0.2361      0.1034      0.1570      0.1191      0.3009
num_item33      0.0202      0.1064      0.0890      0.1679      0.1501      0.1409      0.2736      0.1095     -0.0082      0.1994      0.0443      0.1098
num_item34      0.0958      0.0370      0.1079     -0.0344      0.0077      0.0864      0.2045      0.1503      0.0143      0.1948      0.0959      0.2654
num_item35      0.1568      0.1964      0.0134     -0.0404      0.0196     -0.0082      0.1884      0.1409      0.1262      0.1995      0.1500      0.2048
num_item36      0.0748      0.1727      0.1939      0.1362      0.1887      0.1986      0.2642      0.3160     -0.0086      0.1837      0.2375      0.3049
num_item37     -0.0600      0.0808     -0.0048      0.1128      0.2708      0.2181      0.2736      0.2417      0.1487      0.2030      0.1783      0.1111
num_item38     -0.0345      0.0775      0.0540      0.0190      0.1481      0.0870      0.2275      0.2175      0.0691      0.1771      0.2142      0.0802
num_item39      0.0549      0.1765      0.1765      0.1639      0.1509      0.1296      0.1741      0.0884      0.1019      0.2565      0.1314      0.1117
num_item40      0.0937      0.2155      0.1667      0.0332      0.1017      0.0693      0.1802      0.1039      0.1023      0.2772      0.2025      0.1784
num_item41      0.1908      0.0153      0.0956      0.0476      0.2018      0.0048      0.1842      0.1023      0.1448      0.1751      0.1833      0.0983

            num_item13  num_item14  num_item15  num_item16  num_item17  num_item18  num_item19  num_item20  num_item21  num_item22  num_item23  num_item24
num_item13      1.0000
num_item14      0.1790      1.0000
num_item15      0.2839      0.2376      1.0000
num_item16      0.0789      0.0684      0.1673      1.0000
num_item17      0.2146      0.1722      0.1630      0.3364      1.0000
num_item18      0.0676      0.0983     -0.0566      0.1507      0.1631      1.0000
num_item19      0.2564      0.2701      0.2591      0.2064      0.3098      0.2181      1.0000
num_item20      0.2573      0.2340      0.1080      0.0949      0.1617      0.1467      0.2124      1.0000
num_item21      0.2594      0.1426      0.1397      0.0409      0.1339      0.0753      0.4225      0.2382      1.0000
num_item22      0.0990      0.2173     -0.0007      0.1954      0.2427      0.1839      0.1462      0.1950      0.1321      1.0000
num_item23      0.1915      0.1234      0.0581      0.2147      0.0682      0.0419      0.2102      0.0566     -0.0376      0.1820      1.0000
num_item24      0.2657      0.3254      0.2915      0.0819      0.1887      0.1305      0.2424      0.2379      0.3719      0.1094      0.1867      1.0000
num_item25      0.1365      0.2830      0.1133      0.1200      0.0845      0.2332      0.2643      0.2479      0.1590      0.1811      0.0748      0.2629
num_item26      0.3281      0.2753      0.1929      0.1742      0.1698      0.1105      0.0299      0.1375      0.0515      0.1368      0.1937      0.2920
num_item27      0.1352      0.1442      0.2331      0.1421      0.0394     -0.0112      0.2150      0.1423      0.1485     -0.0153      0.0454      0.1111
num_item28      0.2866      0.3258      0.1369      0.1498      0.1875      0.1410      0.1765      0.2566      0.0922     -0.0364      0.2554      0.2400
num_item29      0.2002      0.1350      0.2841      0.0673      0.0570      0.0755      0.2494      0.2611      0.1380      0.0539     -0.0176      0.1505
num_item30      0.1956      0.2974      0.2211      0.0357      0.1963      0.0446      0.1322      0.2603      0.1499      0.0843      0.1018      0.3044
num_item31      0.3194      0.4116      0.2082      0.1538      0.1387      0.1279      0.1910      0.2048      0.1246      0.0511      0.2651      0.3190
num_item32      0.2132      0.2274      0.1914      0.1024      0.2298      0.1999      0.2845      0.2176      0.2465      0.2078      0.0548      0.1265
num_item33      0.1985      0.1681      0.1756      0.1769      0.3928      0.0580      0.3485      0.1771      0.1899      0.0899     -0.0112      0.1670
num_item34      0.2164      0.1573      0.1033      0.0643      0.3883      0.0077      0.2395      0.3636      0.2054      0.0398      0.0377      0.2054
num_item35      0.2826      0.0606      0.0558      0.1294      0.2259     -0.0490      0.1223      0.2899      0.2757      0.2026      0.0721      0.1717
num_item36      0.3975      0.1345      0.2885      0.2104      0.1660      0.1014      0.2562      0.1952      0.3291      0.1195      0.1670      0.2719
num_item37      0.2438      0.1556      0.3735      0.1725      0.2725      0.0572      0.3330      0.0487      0.1753      0.0615      0.0915      0.2906
num_item38      0.2314     -0.0169      0.2220      0.3305      0.1765      0.1831      0.2010      0.1078      0.1063      0.1586      0.2205      0.2179
num_item39      0.1715      0.0896      0.2026      0.2306      0.2379      0.0766      0.2441      0.2115      0.2061      0.0608      0.0743      0.2299
num_item40      0.2554      0.0380      0.1572      0.3131      0.2388      0.2266      0.2208      0.2233      0.1444      0.2232      0.2507      0.2111
num_item41      0.1670      0.2263      0.1979      0.1894      0.1134      0.2592      0.1010      0.0622      0.1142      0.2081      0.0900      0.2505

            num_item25  num_item26  num_item27  num_item28  num_item29  num_item30  num_item31  num_item32  num_item33  num_item34  num_item35  num_item36
num_item25      1.0000
num_item26      0.1860      1.0000
num_item27      0.1232      0.0479      1.0000
num_item28      0.1147      0.2262      0.4035      1.0000
num_item29      0.0545      0.1494      0.3659      0.2394      1.0000
num_item30      0.1644      0.2095      0.2213      0.2729      0.2149      1.0000
num_item31      0.1674      0.3714      0.0697      0.3455      0.1613      0.4742      1.0000
num_item32      0.1231      0.1778      0.1150      0.2353      0.1653      0.2326      0.2971      1.0000
num_item33      0.1631      0.0595      0.2063      0.1405      0.1624      0.2812      0.1453      0.2289      1.0000
num_item34      0.0333      0.1249      0.1208      0.2677      0.2310      0.2949      0.2211      0.2839      0.2845      1.0000
num_item35      0.0825      0.2012      0.1788      0.2557      0.3753      0.1953      0.0622      0.0826      0.2471      0.3411      1.0000
num_item36      0.1188      0.2550      0.0751      0.2496      0.1518      0.1206      0.1727      0.2381      0.0628      0.1911      0.1584      1.0000
num_item37      0.0462      0.0975      0.2652      0.3012      0.1920      0.1752      0.2058      0.2055      0.2628      0.3078      0.1395      0.2648
num_item38      0.1138      0.0969      0.1016      0.1097      0.2572      0.1990      0.1784      0.2076      0.1712      0.2181      0.1106      0.3693
num_item39      0.0907      0.1690      0.1548      0.1976      0.1736      0.1957      0.1728      0.1310      0.1205      0.2989      0.1795      0.3082
num_item40      0.0895      0.1828      0.1029      0.2342      0.2443      0.2671      0.2553      0.2191      0.1446      0.2845      0.2448      0.2872
num_item41      0.2546      0.2134     -0.0452      0.1248      0.0767     -0.0039      0.1530      0.2781      0.0798      0.1179      0.0099      0.2121

            num_item37  num_item38  num_item39  num_item40  num_item41
num_item37      1.0000
num_item38      0.4113      1.0000
num_item39      0.3828      0.3226      1.0000
num_item40      0.3698      0.6589      0.3947      1.0000
num_item41      0.1697      0.2617      0.2572      0.2052      1.0000

. 
. * Chronbach alpha by factors
. alpha num_item37  num_item38  num_item39  num_item40 , asis std item detail gen(chronbach_factor_1)

Test scale = mean(standardized items)

                                                            average
                             item-test     item-rest       interitem
Item         |  Obs  Sign   correlation   correlation     correlation     alpha
-------------+-----------------------------------------------------------------
num_item37   |  146    +       0.7181        0.4853          0.4587      0.7177
num_item38   |  146    +       0.7941        0.6053          0.3824      0.6501
num_item39   |  146    +       0.6969        0.4537          0.4800      0.7347
num_item40   |  146    +       0.8042        0.6222          0.3722      0.6401
-------------+-----------------------------------------------------------------
Test scale   |                                               0.4233      0.7460
-------------------------------------------------------------------------------

Interitem correlations (obs=146 in all pairs)

            num_item37  num_item38  num_item39  num_item40
num_item37      1.0000
num_item38      0.4113      1.0000
num_item39      0.3828      0.3226      1.0000
num_item40      0.3698      0.6589      0.3947      1.0000

. alpha num_item3 num_item10 num_item14 num_item24 num_item26 num_item30 num_item31 , asis std item detail gen(chronbach_factor_2)

Test scale = mean(standardized items)

                                                            average
                             item-test     item-rest       interitem
Item         |  Obs  Sign   correlation   correlation     correlation     alpha
-------------+-----------------------------------------------------------------
num_item3    |  146    +       0.6135        0.4440          0.3243      0.7422
num_item10   |  146    +       0.6352        0.4715          0.3178      0.7365
num_item14   |  146    +       0.6647        0.5095          0.3089      0.7284
num_item24   |  146    +       0.6181        0.4498          0.3229      0.7410
num_item26   |  146    +       0.5863        0.4099          0.3325      0.7493
num_item30   |  146    +       0.6378        0.4749          0.3170      0.7358
num_item31   |  146    +       0.7446        0.6163          0.2850      0.7051
-------------+-----------------------------------------------------------------
Test scale   |                                               0.3155      0.7634
-------------------------------------------------------------------------------

Interitem correlations (obs=146 in all pairs)

             num_item3  num_item10  num_item14  num_item24  num_item26  num_item30  num_item31
 num_item3      1.0000
num_item10      0.2741      1.0000
num_item14      0.3592      0.3221      1.0000
num_item24      0.2353      0.3052      0.3254      1.0000
num_item26      0.2159      0.2742      0.2753      0.2920      1.0000
num_item30      0.2626      0.3220      0.2974      0.3044      0.2095      1.0000
num_item31      0.4136      0.3607      0.4116      0.3190      0.3714      0.4742      1.0000

. alpha num_item4 num_item5 num_item6 num_item15 , asis std item detail gen(chronbach_factor_3)

Test scale = mean(standardized items)

                                                            average
                             item-test     item-rest       interitem
Item         |  Obs  Sign   correlation   correlation     correlation     alpha
-------------+-----------------------------------------------------------------
num_item4    |  146    +       0.6802        0.4018          0.3305      0.5969
num_item5    |  146    +       0.7502        0.5096          0.2654      0.5202
num_item6    |  146    +       0.7143        0.4531          0.2988      0.5611
num_item15   |  146    +       0.6439        0.3495          0.3642      0.6322
-------------+-----------------------------------------------------------------
Test scale   |                                               0.3147      0.6475
-------------------------------------------------------------------------------

Interitem correlations (obs=146 in all pairs)

             num_item4   num_item5   num_item6  num_item15
 num_item4      1.0000
 num_item5      0.3797      1.0000
 num_item6      0.2906      0.4223      1.0000
num_item15      0.2266      0.2901      0.2791      1.0000

. alpha num_item8 num_item12 num_item13  num_item36  , asis std item detail gen(chronbach_factor_4)

Test scale = mean(standardized items)

                                                            average
                             item-test     item-rest       interitem
Item         |  Obs  Sign   correlation   correlation     correlation     alpha
-------------+-----------------------------------------------------------------
num_item8    |  146    +       0.7313        0.4879          0.3303      0.5967
num_item12   |  146    +       0.7160        0.4642          0.3448      0.6123
num_item13   |  146    +       0.7026        0.4439          0.3576      0.6255
num_item36   |  146    +       0.7066        0.4500          0.3537      0.6215
-------------+-----------------------------------------------------------------
Test scale   |                                               0.3466      0.6797
-------------------------------------------------------------------------------

Interitem correlations (obs=146 in all pairs)

             num_item8  num_item12  num_item13  num_item36
 num_item8      1.0000
num_item12      0.4519      1.0000
num_item13      0.3210      0.2883      1.0000
num_item36      0.3160      0.3049      0.3975      1.0000

. alpha num_item19  num_item21 , asis std item detail gen(chronbach_factor_5)

Test scale = mean(standardized items)

Average interitem correlation:      0.4225
Number of items in the scale:            2
Scale reliability coefficient:      0.5940

Interitem correlations (obs=146 in all pairs)

            num_item19  num_item21
num_item19      1.0000
num_item21      0.4225      1.0000

. alpha num_item9  num_item10 num_item14 , asis std item detail gen(chronbach_factor_6)

Test scale = mean(standardized items)

                                                            average
                             item-test     item-rest       interitem
Item         |  Obs  Sign   correlation   correlation     correlation     alpha
-------------+-----------------------------------------------------------------
num_item9    |  146    +       0.7447        0.4052          0.3221      0.4873
num_item10   |  146    +       0.7521        0.4180          0.3055      0.4681
num_item14   |  146    +       0.7307        0.3815          0.3533      0.5221
-------------+-----------------------------------------------------------------
Test scale   |                                               0.3270      0.5931
-------------------------------------------------------------------------------

Interitem correlations (obs=146 in all pairs)

             num_item9  num_item10  num_item14
 num_item9      1.0000
num_item10      0.3533      1.0000
num_item14      0.3055      0.3221      1.0000

. alpha num_item16  num_item17 num_item22 num_item33 , asis std item detail gen(chronbach_factor_7)

Test scale = mean(standardized items)

                                                            average
                             item-test     item-rest       interitem
Item         |  Obs  Sign   correlation   correlation     correlation     alpha
-------------+-----------------------------------------------------------------
num_item16   |  146    +       0.6520        0.3359          0.2418      0.4890
num_item17   |  146    +       0.7524        0.4906          0.1541      0.3534
num_item22   |  146    +       0.5831        0.2407          0.3020      0.5649
num_item33   |  146    +       0.6333        0.3093          0.2582      0.5108
-------------+-----------------------------------------------------------------
Test scale   |                                               0.2390      0.5568
-------------------------------------------------------------------------------

Interitem correlations (obs=146 in all pairs)

            num_item16  num_item17  num_item22  num_item33
num_item16      1.0000
num_item17      0.3364      1.0000
num_item22      0.1954      0.2427      1.0000
num_item33      0.1769      0.3928      0.0899      1.0000

. alpha num_item20 num_item29  num_item35  , asis std item detail gen(chronbach_factor_8)

Test scale = mean(standardized items)

                                                            average
                             item-test     item-rest       interitem
Item         |  Obs  Sign   correlation   correlation     correlation     alpha
-------------+-----------------------------------------------------------------
num_item20   |  146    +       0.7041        0.3322          0.3753      0.5457
num_item29   |  146    +       0.7428        0.3962          0.2899      0.4495
num_item35   |  146    +       0.7559        0.4188          0.2611      0.4141
-------------+-----------------------------------------------------------------
Test scale   |                                               0.3088      0.5727
-------------------------------------------------------------------------------

Interitem correlations (obs=146 in all pairs)

            num_item20  num_item29  num_item35
num_item20      1.0000
num_item29      0.2611      1.0000
num_item35      0.2899      0.3753      1.0000

. alpha num_item1 num_item2 num_item3 , asis std item detail gen(chronbach_factor_9)

Test scale = mean(standardized items)

                                                            average
                             item-test     item-rest       interitem
Item         |  Obs  Sign   correlation   correlation     correlation     alpha
-------------+-----------------------------------------------------------------
num_item1    |  146    +       0.6691        0.2645          0.3717      0.5419
num_item2    |  146    +       0.7851        0.4588          0.1223      0.2180
num_item3    |  146    +       0.6951        0.3046          0.3157      0.4799
-------------+-----------------------------------------------------------------
Test scale   |                                               0.2699      0.5259
-------------------------------------------------------------------------------

Interitem correlations (obs=146 in all pairs)

           num_item1  num_item2  num_item3
num_item1     1.0000
num_item2     0.3157     1.0000
num_item3     0.1223     0.3717     1.0000

. alpha num_item26 num_item36  , asis std item detail gen(chronbach_factor_10)

Test scale = mean(standardized items)

Average interitem correlation:      0.2550
Number of items in the scale:            2
Scale reliability coefficient:      0.4064

Interitem correlations (obs=146 in all pairs)

            num_item26  num_item36
num_item26      1.0000
num_item36      0.2550      1.0000

. alpha num_item27 num_item28  , asis std item detail gen(chronbach_factor_11)

Test scale = mean(standardized items)

Average interitem correlation:      0.4035
Number of items in the scale:            2
Scale reliability coefficient:      0.5750

Interitem correlations (obs=146 in all pairs)

            num_item27  num_item28
num_item27      1.0000
num_item28      0.4035      1.0000

. alpha num_item18 num_item41  , asis std item detail gen(chronbach_factor_12)

Test scale = mean(standardized items)

Average interitem correlation:      0.2592
Number of items in the scale:            2
Scale reliability coefficient:      0.4116

Interitem correlations (obs=146 in all pairs)

            num_item18  num_item41
num_item18      1.0000
num_item41      0.2592      1.0000

. alpha num_item23 num_item32 num_item34 , asis std item detail gen(chronbach_factor_13)

Test scale = mean(standardized items)

                                                            average
                             item-test     item-rest       interitem
Item         |  Obs  Sign   correlation   correlation     correlation     alpha
-------------+-----------------------------------------------------------------
num_item23   |  146    +       0.5640        0.0577          0.2839      0.4423
num_item32   |  146    +       0.6911        0.2352          0.0377      0.0727
num_item34   |  146    +       0.6822        0.2214          0.0548      0.1040
-------------+-----------------------------------------------------------------
Test scale   |                                               0.1255      0.3009
-------------------------------------------------------------------------------

Interitem correlations (obs=146 in all pairs)

            num_item23  num_item32  num_item34
num_item23      1.0000
num_item32      0.0548      1.0000
num_item34      0.0377      0.2839      1.0000

. alpha num_item11 num_item25 , asis std item detail gen(chronbach_factor_14)

Test scale = mean(standardized items)

Average interitem correlation:     -0.0849
Number of items in the scale:            2
Scale reliability coefficient:           .

Interitem correlations (obs=146 in all pairs)

            num_item11  num_item25
num_item11      1.0000
num_item25     -0.0849      1.0000

. 
. 
. restore

.  
. *-------------------------------------------------------------------------------------------------------------------------------------
. * Paso #2: Análisis de Factores excluyendo aquellos items que tuvieron carga de factor <0.4 en el análisis inicial con todos los items 
. * Items excluidos: 1, 7, 11, 13, 14, 15, 16, 20, 22, 23, 24, 32, and 41
. *-------------------------------------------------------------------------------------------------------------------------------------
. 
.  global num_items  /*num_item1*/  num_item2  num_item3  num_item4  num_item5  num_item6 /*num_item7 */ num_item8  num_item9 num_item10 /*num_item11*/  num_ite
> m12 ///
>   /* num_item13  num_item14  num_item15  num_item16 */  num_item17  num_item18  num_item19  /*num_item20*/  num_item21  /*num_item22  num_item23  num_item24*/
>  ///
>  num_item25  num_item26   num_item27  num_item28 num_item29  num_item30  num_item31 /* num_item32 */ num_item33  num_item34  num_item35  num_item36   ///
>    num_item37  num_item38  num_item39  num_item40  /*num_item41*/

. pca $num_items  // análisis de componentes principales

Principal components/correlation                  Number of obs    =       146
                                                  Number of comp.  =        28
                                                  Trace            =        28
    Rotation: (unrotated = principal)             Rho              =    1.0000

    --------------------------------------------------------------------------
       Component |   Eigenvalue   Difference         Proportion   Cumulative
    -------------+------------------------------------------------------------
           Comp1 |      5.90042      3.87825             0.2107       0.2107
           Comp2 |      2.02217      .120528             0.0722       0.2829
           Comp3 |      1.90164      .348023             0.0679       0.3509
           Comp4 |      1.55362     .0709525             0.0555       0.4064
           Comp5 |      1.48266      .100784             0.0530       0.4593
           Comp6 |      1.38188      .144706             0.0494       0.5087
           Comp7 |      1.23717      .119915             0.0442       0.5528
           Comp8 |      1.11726     .0723877             0.0399       0.5927
           Comp9 |      1.04487     .0818613             0.0373       0.6301
          Comp10 |      .963011     .0546517             0.0344       0.6645
          Comp11 |      .908359     .0595133             0.0324       0.6969
          Comp12 |      .848846     .0927193             0.0303       0.7272
          Comp13 |      .756126      .018966             0.0270       0.7542
          Comp14 |       .73716       .08313             0.0263       0.7805
          Comp15 |       .65403     .0352538             0.0234       0.8039
          Comp16 |      .618776       .02142             0.0221       0.8260
          Comp17 |      .597356     .0752387             0.0213       0.8473
          Comp18 |      .522118     .0231144             0.0186       0.8660
          Comp19 |      .499003      .035013             0.0178       0.8838
          Comp20 |       .46399     .0140209             0.0166       0.9004
          Comp21 |      .449969     .0197956             0.0161       0.9164
          Comp22 |      .430174     .0507126             0.0154       0.9318
          Comp23 |      .379461    .00548333             0.0136       0.9454
          Comp24 |      .373978     .0361935             0.0134       0.9587
          Comp25 |      .337784      .013014             0.0121       0.9708
          Comp26 |       .32477     .0442172             0.0116       0.9824
          Comp27 |      .280553     .0677148             0.0100       0.9924
          Comp28 |      .212838            .             0.0076       1.0000
    --------------------------------------------------------------------------

Principal components (eigenvectors) 

    ----------------------------------------------------------------------------------------------------------------------------------------------------------
        Variable |    Comp1     Comp2     Comp3     Comp4     Comp5     Comp6     Comp7     Comp8     Comp9    Comp10    Comp11    Comp12    Comp13    Comp14 
    -------------+--------------------------------------------------------------------------------------------------------------------------------------------
       num_item2 |   0.1715    0.2198    0.0036    0.1570    0.0423   -0.0499   -0.4394    0.2410    0.2645    0.3094    0.0264    0.2072    0.1555   -0.0262 
       num_item3 |   0.1803    0.3472    0.1638    0.1940   -0.0424    0.1039   -0.1300   -0.0332    0.0287   -0.0204   -0.2673   -0.1619    0.4194   -0.1294 
       num_item4 |   0.1056    0.0289   -0.4626    0.2392   -0.0691    0.1186    0.0970    0.0145    0.2132   -0.0947   -0.0691    0.0012   -0.2305    0.2708 
       num_item5 |   0.1966    0.2239   -0.3612    0.1915   -0.0270   -0.1042   -0.0788    0.0627   -0.0525   -0.0422    0.0080    0.1557   -0.1393   -0.1035 
       num_item6 |   0.1574    0.1266   -0.3915   -0.0338   -0.0676   -0.0263   -0.0227   -0.1020   -0.1284    0.0384    0.4648   -0.0428    0.2304   -0.0147 
       num_item8 |   0.2156    0.2463   -0.0121   -0.1637    0.0264   -0.2422    0.0997   -0.1996   -0.2263    0.0469   -0.1211    0.2820   -0.1575   -0.0266 
       num_item9 |   0.1160    0.1985    0.3289    0.1004    0.3174   -0.2321   -0.0772    0.2625   -0.1563    0.0263    0.0802   -0.1386   -0.1555   -0.0778 
      num_item10 |   0.2337    0.1942    0.1930    0.0506    0.0130    0.0191   -0.0937    0.1753   -0.1281   -0.0982    0.0909    0.1666   -0.4262    0.3062 
      num_item12 |   0.1965    0.1996    0.1324   -0.3322   -0.0493   -0.0420    0.1168   -0.2673   -0.0975    0.0415   -0.1723    0.1882   -0.0023    0.1883 
      num_item17 |   0.1737   -0.2597    0.0165    0.0993    0.0888    0.3670   -0.1771   -0.0988   -0.0853    0.3828    0.1505    0.1303   -0.0030   -0.0652 
      num_item18 |   0.0867   -0.0866    0.1866    0.2970   -0.1225    0.1215    0.4531    0.0662    0.3490    0.2614   -0.1192    0.1963   -0.1623    0.0832 
      num_item19 |   0.2112   -0.1412    0.0106    0.2908    0.3324    0.0156    0.2103   -0.1410   -0.0215   -0.0198   -0.0947   -0.1703   -0.0702   -0.2981 
      num_item21 |   0.1888    0.0204   -0.0216    0.2311    0.3252   -0.0810   -0.1307   -0.3311    0.2336   -0.3015   -0.0826   -0.0651   -0.0017   -0.0488 
      num_item25 |   0.1324    0.1249    0.2729    0.1181    0.1757    0.0865    0.4255   -0.0351   -0.0915   -0.0707    0.3542   -0.0714    0.2867    0.2961 
      num_item26 |   0.1627    0.1199    0.1824   -0.1745   -0.2508    0.1738   -0.0087   -0.0993    0.1973    0.0615    0.5312   -0.1690   -0.1753   -0.2607 
      num_item27 |   0.1793    0.0597   -0.2512   -0.2061    0.2397   -0.1791    0.2173    0.2532    0.0348    0.1997   -0.0452   -0.1533    0.2871    0.0768 
      num_item28 |   0.2277    0.0560   -0.0879   -0.2632   -0.0652    0.0332    0.1562    0.0209    0.1388    0.4437   -0.2426   -0.1651    0.0072    0.0306 
      num_item29 |   0.1770   -0.1544   -0.0950   -0.2856    0.1331   -0.1567    0.2066    0.2324    0.3298   -0.2528    0.0788   -0.0288   -0.0705   -0.2639 
      num_item30 |   0.2276    0.0744   -0.1184   -0.0877   -0.1472    0.3277    0.0407    0.1916   -0.1082   -0.3851   -0.0753   -0.0021    0.0880    0.1526 
      num_item31 |   0.2247    0.1837    0.0608   -0.0028   -0.2904    0.2875    0.0483    0.1023   -0.0364   -0.1591   -0.1606   -0.1953   -0.1189   -0.3545 
      num_item33 |   0.1768   -0.1773   -0.1008    0.0405    0.2758    0.3559    0.0313    0.0377   -0.2162   -0.0109    0.0721    0.3344    0.1209   -0.0208 
      num_item34 |   0.2000   -0.2607    0.0737   -0.2335    0.0620    0.2161   -0.1773   -0.1600   -0.1622   -0.0396   -0.2593   -0.1381    0.0209    0.0441 
      num_item35 |   0.1694   -0.1562    0.1036   -0.3410    0.2707    0.0433   -0.2416    0.0432    0.3594   -0.1335    0.0706    0.1506   -0.0601    0.1079 
      num_item36 |   0.2105   -0.0513    0.0177    0.0557   -0.1834   -0.2416   -0.0290   -0.5455    0.1794    0.0029    0.0705    0.0693    0.0585    0.0180 
      num_item37 |   0.2243   -0.2466   -0.0977    0.0452   -0.0225   -0.2021    0.0010    0.0527   -0.3651    0.1956    0.0203   -0.1889   -0.2670   -0.1431 
      num_item38 |   0.1990   -0.3038    0.0913    0.1145   -0.2837   -0.3015    0.0637    0.1188   -0.1359   -0.1580    0.0367    0.2660    0.2187   -0.1081 
      num_item39 |   0.2090   -0.1963    0.0242    0.1221   -0.1216   -0.1186   -0.1944    0.0139    0.0216    0.0151    0.0402   -0.4978   -0.0454    0.4816 
      num_item40 |   0.2298   -0.2710    0.1622    0.0760   -0.2851   -0.1590   -0.0680    0.2265    0.0505   -0.0723   -0.0575    0.1347    0.2165    0.0184 
    ----------------------------------------------------------------------------------------------------------------------------------------------------------

    ----------------------------------------------------------------------------------------------------------------------------------------------------------
        Variable |   Comp15    Comp16    Comp17    Comp18    Comp19    Comp20    Comp21    Comp22    Comp23    Comp24    Comp25    Comp26    Comp27    Comp28 
    -------------+--------------------------------------------------------------------------------------------------------------------------------------------
       num_item2 |   0.0159    0.0303   -0.0128   -0.2838   -0.1442    0.0638   -0.0630    0.2087   -0.0099    0.1776   -0.2712   -0.3699   -0.0468    0.0976 
       num_item3 |  -0.0838    0.1957   -0.1115    0.2358    0.0393    0.1342    0.1732    0.0189    0.1016   -0.1972   -0.0788    0.4224   -0.1677    0.1874 
       num_item4 |  -0.1337    0.3497    0.2390   -0.0001    0.1600   -0.0581    0.2771   -0.0193    0.3257    0.2803   -0.0225    0.0336    0.0505    0.1023 
       num_item5 |   0.1038   -0.2055   -0.1214    0.2715   -0.0481    0.2967   -0.4032   -0.1090    0.3003   -0.1430    0.3414   -0.0785   -0.0848   -0.1290 
       num_item6 |   0.4440   -0.0781    0.0784   -0.1977    0.0510    0.0938    0.2844   -0.0633   -0.1439   -0.2030   -0.1106    0.1615    0.2328   -0.0161 
       num_item8 |  -0.1687    0.2805    0.1568    0.2791   -0.2905    0.1244    0.1689   -0.1634   -0.2885    0.0083   -0.2436   -0.1410    0.0520   -0.2319 
       num_item9 |   0.1809    0.2231    0.2671    0.0736    0.3368   -0.1656    0.0947    0.2036    0.0925   -0.1016    0.2662   -0.0902    0.2089   -0.1625 
      num_item10 |   0.0013   -0.1403   -0.2020   -0.2633   -0.3088   -0.2644    0.1055   -0.1225    0.0146   -0.1100    0.0532    0.3444   -0.1053    0.1557 
      num_item12 |   0.2927    0.0678   -0.2645   -0.1214    0.4964    0.0639   -0.1577   -0.0770    0.0583    0.2726   -0.0136   -0.0736   -0.0382    0.2271 
      num_item17 |   0.1789    0.2497    0.2086    0.2027   -0.0443   -0.1661   -0.2785   -0.1477   -0.2123    0.2188    0.1686    0.2528   -0.1272    0.0380 
      num_item18 |   0.3085   -0.1403   -0.1280    0.2180   -0.0012    0.1112    0.1042    0.2308   -0.1159   -0.1474   -0.1175    0.0318    0.1864   -0.0792 
      num_item19 |   0.0162    0.1072   -0.0956   -0.2492   -0.0157   -0.1280   -0.1997   -0.4038    0.1480   -0.2156   -0.3233   -0.1678    0.1417    0.1401 
      num_item21 |   0.0726   -0.4109    0.0464    0.1263    0.0474   -0.1096    0.2417   -0.0131   -0.3362    0.2606    0.1626   -0.1055   -0.1602    0.0530 
      num_item25 |  -0.1093   -0.0793    0.2675   -0.0963   -0.1911    0.2867   -0.1399    0.0286    0.1665    0.2140    0.0202   -0.0568   -0.1670   -0.0285 
      num_item26 |  -0.1681   -0.0164   -0.2066    0.3097    0.0505   -0.1538    0.1712   -0.0901    0.1866    0.0321   -0.0381   -0.2510   -0.0578    0.0765 
      num_item27 |  -0.1048   -0.1229   -0.2859    0.2094   -0.1327   -0.4028   -0.0845    0.0369    0.0436    0.2756   -0.0175    0.1465    0.2327   -0.0956 
      num_item28 |  -0.1778   -0.1952    0.3252   -0.1995    0.0323   -0.0162    0.1299   -0.1512   -0.0682   -0.3116    0.3357   -0.1386   -0.1634    0.1340 
      num_item29 |   0.1996    0.3750   -0.1017   -0.1293   -0.1326    0.1524   -0.0183    0.1488   -0.1292   -0.0106    0.0996    0.1016   -0.3906    0.0237 
      num_item30 |   0.0665   -0.0529    0.2179    0.1728    0.0977   -0.3309   -0.2715    0.2052   -0.1797   -0.2622   -0.2573   -0.2347   -0.1154    0.0415 
      num_item31 |  -0.0994   -0.0673    0.0469   -0.2878   -0.0417    0.1596   -0.1102    0.0384   -0.1906    0.3469    0.1203    0.1251    0.3728   -0.1892 
      num_item33 |  -0.3666    0.0632   -0.3618   -0.1297    0.2205    0.1054    0.2426    0.1739   -0.0743   -0.1492    0.1896   -0.1192    0.0093   -0.1688 
      num_item34 |   0.3459   -0.0168   -0.0063    0.0547   -0.4008    0.0562    0.2388    0.1808    0.4295    0.0340    0.0462   -0.1761    0.0830   -0.0764 
      num_item35 |  -0.1826   -0.1563    0.2151    0.1256    0.1349    0.2762   -0.1291   -0.1008    0.0958   -0.1265   -0.1838    0.2613    0.3511    0.0542 
      num_item36 |  -0.1759    0.1010    0.0322   -0.2101   -0.0311   -0.2732   -0.2388    0.3961    0.1235   -0.1731    0.0734    0.1588    0.0444   -0.2447 
      num_item37 |  -0.1357   -0.2617    0.0688    0.0511    0.1940    0.1799    0.0228    0.3387    0.0411    0.1208   -0.3559    0.1841   -0.2525    0.1170 
      num_item38 |  -0.0798    0.0298    0.0776    0.0897   -0.1002   -0.0258    0.0533    0.0011   -0.0166    0.0403    0.2429   -0.1016    0.2747    0.5481 
      num_item39 |  -0.0590    0.2209   -0.2793    0.0663    0.0083    0.2407   -0.1079   -0.0801   -0.3041   -0.0812    0.0754   -0.1522    0.1028   -0.0460 
      num_item40 |   0.0611   -0.1019    0.0524   -0.0634    0.2010   -0.0991    0.1480   -0.4031    0.1431    0.0854   -0.1020    0.0331   -0.2264   -0.5066 
    ----------------------------------------------------------------------------------------------------------------------------------------------------------

    ---------------------------
        Variable | Unexplained 
    -------------+-------------
       num_item2 |           0 
       num_item3 |           0 
       num_item4 |           0 
       num_item5 |           0 
       num_item6 |           0 
       num_item8 |           0 
       num_item9 |           0 
      num_item10 |           0 
      num_item12 |           0 
      num_item17 |           0 
      num_item18 |           0 
      num_item19 |           0 
      num_item21 |           0 
      num_item25 |           0 
      num_item26 |           0 
      num_item27 |           0 
      num_item28 |           0 
      num_item29 |           0 
      num_item30 |           0 
      num_item31 |           0 
      num_item33 |           0 
      num_item34 |           0 
      num_item35 |           0 
      num_item36 |           0 
      num_item37 |           0 
      num_item38 |           0 
      num_item39 |           0 
      num_item40 |           0 
    ---------------------------

. screeplot, yline(1)

. estat kmo

Kaiser-Meyer-Olkin measure of sampling adequacy

    -----------------------
        Variable |     kmo 
    -------------+---------
       num_item2 |  0.7251 
       num_item3 |  0.7353 
       num_item4 |  0.6801 
       num_item5 |  0.8055 
       num_item6 |  0.7476 
       num_item8 |  0.7979 
       num_item9 |  0.6207 
      num_item10 |  0.8388 
      num_item12 |  0.7804 
      num_item17 |  0.7605 
      num_item18 |  0.5577 
      num_item19 |  0.7895 
      num_item21 |  0.7868 
      num_item25 |  0.7216 
      num_item26 |  0.7774 
      num_item27 |  0.7667 
      num_item28 |  0.8180 
      num_item29 |  0.7193 
      num_item30 |  0.8435 
      num_item31 |  0.7726 
      num_item33 |  0.7644 
      num_item34 |  0.8165 
      num_item35 |  0.6953 
      num_item36 |  0.7655 
      num_item37 |  0.8116 
      num_item38 |  0.6743 
      num_item39 |  0.8634 
      num_item40 |  0.7579 
    -------------+---------
         Overall |  0.7660 
    -----------------------

. rotate, varimax

Principal components/correlation                  Number of obs    =       146
                                                  Number of comp.  =        28
                                                  Trace            =        28
    Rotation: orthogonal varimax (Kaiser off)     Rho              =    1.0000

    --------------------------------------------------------------------------
       Component |     Variance   Difference         Proportion   Cumulative
    -------------+------------------------------------------------------------
           Comp1 |            1 -7.00225e-09             0.0357       0.0357
           Comp2 |            1 -4.12758e-09             0.0357       0.0714
           Comp3 |            1  1.24533e-08             0.0357       0.1071
           Comp4 |            1 -5.95214e-09             0.0357       0.1429
           Comp5 |            1  2.23298e-10             0.0357       0.1786
           Comp6 |            1 -2.08818e-10             0.0357       0.2143
           Comp7 |            1  1.81034e-09             0.0357       0.2500
           Comp8 |            1 -1.67590e-09             0.0357       0.2857
           Comp9 |            1 -1.31282e-09             0.0357       0.3214
          Comp10 |            1  6.62743e-09             0.0357       0.3571
          Comp11 |            1 -5.38298e-09             0.0357       0.3929
          Comp12 |            1 -7.89278e-10             0.0357       0.4286
          Comp13 |            1 -1.34339e-10             0.0357       0.4643
          Comp14 |            1  1.09435e-09             0.0357       0.5000
          Comp15 |            1 -2.57805e-11             0.0357       0.5357
          Comp16 |            1  2.70026e-10             0.0357       0.5714
[truncated: 167,700 more chars]
